# Supplementary material for: A male steroid controls female sexual behaviour in the malaria mosquito
Source: Nature. 2022 Jul 6;608(7921):93–7. doi: 10.1038/s41586-022-04908-6 (PMC9352575; doi:10.1038/s41586-022-04908-6)
Supplement: Supplementary file 4 — List of proteins transferred from males to the female atrium during copulation (ejaculome). See Fig. 2c and Methods for details. The abundance of proteins is shown as NSAF across two replicates over three time points. [file 41586_2022_4908_MOESM4_ESM.xlsx]

## Sheet: Ejaculome
Supplementary Table 1: List of proteins transferred from male to the female atrium during copulation (ejaculome). See Fig. 2c and methods for details. The abundance of proteins is shown as normalized spectral abundance factor (NSAF) across two replicates over three time points.
Gene ID	Description	NSAF3h_1	NSAF3h_2	NSAF12h_1	NSAF12h_2	NSAF24h_1	NSAF24h_2	CONT OK
AGAP009359	AGAP009359	0.031442	0.035771	0.051986	0.041725	0.031547	0.105361
AGAP009354	AGAP009354	0.031442	0.035771	0.051986	0.041725	0.031547	0.105361
AGAP009356	AGAP009356	0.031442	0.035771	0.051986	0.041725	0.031547	0.105361
AGAP013776	AGAP013776	0.030442	0.031125	0.014042	0.009782	0	0
AGAP009358	AGAP009358	0.030442	0.031125	0.014042	0.009782	0	0
AGAP012830	AGAP012830	0.033824	0.01743	0	0.004891	0	0
AGAP006418	Venom allergen	0.029501	0.02153	0.03107	0.01555	0.047996	0.028123
AGAP009099	Transglutaminase	0.022338	0.024633	0.027247	0.021446	0.028148	0.023915
AGAP009367	AGAP009367	0.011151	0.032835	0	0	0	0
AGAP005791	AGAP005791	0.01282	0.020884	0.01553	0.009466	0	0.011803
AGAP013716	AGAP013716	0.016226	0.016171	0.009771	0.012375	0.001653	0.019203
AGAP009368	Plugin	0.013635	0.015442	0.005598	0	0.001736	0	yes
AGAP008276	AGAP008276	0.01144	0.016661	0.00767	0.007809	0.006588	0
AGAP006583	Cysteine-rich venom protein	0.005011	0.020903	0.004953	0.021392	0.002765	0.016061
AGAP007041	Angiopoietin-like salivary protein	0.013164	0.011979	0.014964	0.014049	0.017555	0.02725	yes
AGAP028218	AGAP028218	0.01353	0.011251	0.003566	0.005175	0	0
AGAP008622	Tubulin β chain	0.011527	0.013176	0.016552	0.028073	0.02963	0.008022
AGAP009429	AGAP009429	0.01353	0.009296	0.013908	0.006707	0.002986	0
AGAP006582	AGAP006582	0.011275	0.008992	0.015602	0.013197	0.031109	0.022586
AGAP007904	Leucine aminopeptidase-like	0.009028	0.008799	0.0092	0.0166	0.018525	0.010393	yes
AGAP010971	Tubulin α	0.009305	0.00685	0.013315	0.012936	0.023474	0.006391
AGAP001219	Tubulin α-4A chain	0.008719	0.006197	0.013017	0.011676	0.022398	0.006505
AGAP003340	AGAP003340	0.007679	0.00646	0.00694	0.012085	0.010896	0.003516
AGAP011100	AGAP011100	0.007192	0.006783	0.003732	0.007799	0.011906	0.006483
AGAP005790	AGAP005790	0.006468	0.006547	0.007353	0.004676	0	0
AGAP007088	Cyclophilin B	0.004354	0.00567	0.004767	0.004427	0	0
AGAP001952	cytosol aminopeptidase	0.005392	0.004421	0.005814	0.010835	0.012173	0.002357	yes
AGAP006589	AGAP006589	0.004318	0.004768	0.000854	0.004162	0	0
AGAP010929	Tubulin β-chain	0.003329	0.005125	0.006283	0.013505	0.010022	0.003638
AGAP005234	CuSOD2	0.002941	0.005293	0.002713	0.00297	0	0
AGAP003083	Lipase 3	0.003477	0.004538	0.001687	0.001567	0	0
AGAP012681	AGAP012681	0	0.008003	0	0	0	0
AGAP009373	AGAP009373	0.004188	0.003557	0.003821	0.001597	0.0032	0.001549
AGAP013756	AGAP013756	0	0.007114	0	0	0	0
AGAP000574	PDGF- and VEGF-related factor 1	0.003273	0.003815	0.003235	0.003155	0.000903	0.001311
AGAP009372	AGAP009372	0.001961	0.005052	0.001163	0.00324	0	0
AGAP003116	AGAP003116	0.004086	0.002674	0.003231	0.003751	0.009019	0
AGAP005134	F-type ATPase subunit α	0.003683	0.001898	0.004806	0.003551	0.007724	0
AGAP012081	F-type ATPase subunit β	0.003669	0.001182	0.008432	0.00379	0.00987	0
AGAP009362	AGAP009362	0.002165	0.00259	0.001926	0.000894	0.000896	0
AGAP009352	AGAP009352	0	0.004446	0	0	0	0
AGAP010510	Tubulin β chain	0.001788	0.002194	0.003005	0.00554	0.00592	0.000716
AGAP005792	AGAP005792	0.000539	0.003174	0.000639	0	0	0
AGAP006782	ADP,ATP carrier protein 1	0.002247	0.001324	0.002666	0.004642	0.002977	0
AGAP008070	Carboxypeptidase B	0.001293	0.00222	0.000767	0.001424	0	0
AGAP002033	Arginine kinase	0.001315	0.002044	0.000867	0.004467	0.002419	0
AGAP007120	Nucleoside-diphosphate kinase	0.001208	0.002075	0.000478	0.001331	0	0
AGAP009360	AGAP009360	0.002984	0	0.00472	0	0	0
AGAP001649	Glucosylceramidase	0.000756	0.002226	0.000598	0.002186	0.000417	0.00424
AGAP005784	AGAP005784	0.000829	0.001953	0.000787	0.001507	0	0
AGAP002593	Outer membrane lipoprotein Blc	0.00067	0.001726	0.001589	0.00166	0	0.00322
AGAP006587	Cysteine-rich venom protein	0	0.002189	0	0	0	0
AGAP013150	Protease m1 zinc metalloprotease	0.000792	0.001114	0.001025	0.000714	0	0
AGAP005293	Tubulin β chain	0.000938	0.000888	0.001907	0.003321	0.003105	0.000644
AGAP001620	AGAP001620	0.001176	0.00065	0.001395	0.002916	0.001948	0
AGAP004622	Glutamate dehydrogenase	0.001037	0.000668	0.000461	0.004069	0.001287	0
AGAP006478	Synaptic vesicle membrane protein VAT-1	0.000263	0.001356	0	0.000217	0	0
AGAP004400	AGAP004400	0	0.001443	0	0.00324	0.003246	0
AGAP006088	AGAP006088	0.000708	0.000729	0	0	0	0
AGAP000651	Actin-5C	0.00072	0.000662	0.000213	0	0	0	yes
AGAP001502	Mitochondrial 10 kDa heat shock protein	0.00134	0	0.001589	0.00166	0	0
AGAP008487	Sphingomyelin phosphodiesterase	0.000745	0.000548	0.000252	0.000176	0	0
AGAP002463	EPP	0.000634	0.000622	0.000251	0.000349	0	0
AGAP005095	#N/A	0.00072	0.00053	0.000213	0	0.000596	0	yes
AGAP001676	actin, cytoplasmic	0.00072	0.00053	0.000213	0	0	0	yes
AGAP011516	#N/A	0.000708	0.000521	0.00021	0	0.000586	0	yes
AGAP006585	Cysteine-rich venom protein	0	0.0012	0	0.00202	0	0
AGAP009673	Glutaminyl-peptide cyclotransferase	0.000384	0.000707	0	0.000159	0	0
AGAP028366	COX2	0.00089	0	0.001056	0.001471	0.001965	0
AGAP028128	ABCC19	0.000182	0.000704	0.000216	0.000866	0	0
AGAP027980	ABCC10	0.00018	0.000694	0.000213	0.000853	0	0	yes
AGAP008071	AGAP008071	0	0.000821	0.00022	0.000307	0	0
AGAP008437	AGAP008437	0.00018	0.000596	0.000213	0.000632	0	0
AGAP009370	AGAP009370	0.00069	0	0	0	0	0
AGAP012706	Acp34A-2	0.00069	0	0	0	0	0
AGAP009833	VDAC protein 2	0.00048	0.000177	0.000285	0.000396	0	0
AGAP010957	Calmodulin	0	0.000651	0	0	0	0
AGAP011334	Failed axon connections protein	0.000161	0.000473	0	0	0	0
AGAP008988	Glutamine synthetase	0.000337	0.000248	0.0002	0.001669	0	0
AGAP008186	myosin motor	0.0005	7.4e-05	0.000237	0.000578	0	0
AGAP005834	Carboxylesterase	0.000229	0.000338	0.000272	0.000189	0	0
AGAP012315	GLEANR_897	0	0.000545	0	0	0	0
AGAP009190	GSTE8	0.000303	0.000223	0	0	0	0
AGAP002358	ADP,ATP carrier protein 2	0.000451	0	0.000535	0.000186	0	0
AGAP008727	Cytochrome c oxidase subunit 4	0.000382	0	0.000907	0.000632	0.002531	0
AGAP003586	Phosphate carrier, mitochondrial	0.000194	0.000143	0	0.000321	0	0
AGAP013333	Phosphate carrier, mitochondrial	0.000194	0.000143	0	0.00032	0	0
AGAP010347	Copper-zinc superoxide dismutase 3	0	0.000325	0.000524	0	0	0
AGAP012048	Citrate synthase	0	0.000321	0	0.00048	0	0
AGAP006206	Carboxypeptidase B	0.000321	0	0	0	0	0
AGAP008822	FK506-binding protein 14	0.000321	0	0	0	0	0
AGAP001903	Mdh2	0	0.000296	0.000238	0.000498	0	0
AGAP011514	Cytoplasmic actin	0.00029	0	0	0	0	0	yes
AGAP000562	AGAP000562	0	0.000257	0	0	0	0
AGAP006099	Ubiquinol-cytochrome c reductase subunit 2	0	0.000227	0.000366	0.000637	0.00102	0
AGAP007852	aconitate hydratase 1	0	0.00019	0.000102	0.000284	0	0
AGAP005742	Semaphorin	0	0.00013	0	0	0	0
AGAP000565	Thioredoxin reductase	0.000128	0	0.000303	0	0	0
AGAP007420	Peptidylglycine monooxygenase	0	0.000118	0	0	0	0
AGAP012761	Synaptic vesicle protein	0	0.000117	0	0	0	0
AGAP004256	AGAP004256	0.000109	0	0.000129	0	0	0
AGAP004904	Catalase	0	9.9e-05	0	0	0	0
AGAP004209	diacylglycerol kinase	9.4e-05	0	0.000112	0	0.000312	0	yes
AGAP008584	lysosomal α-mannosidase	0	9.1e-05	0	5.1e-05	0	0.000594
AGAP000553	Protein white	0	8.8e-05	0	0	0	0
AGAP000184	Malate dehydrogenase	0	7.2e-05	0	0.000324	0	0
AGAP006958	Heat shock protein 83	0	6.9e-05	0	0	0	0
AGAP002858	Sodium/potassium-transporting ATPase	6.5e-05	0	0	5.4e-05	0	0
AGAP002915	AGAP002915	4.6e-05	0	0	0	0	0
AGAP008724	Mitochondrial cytochrome c oxidase	0	0	0.00472	0.002818	0	0
AGAP011131	F-type H+-transporting ATPase subunit d	0	0	0.000933	0.000975	0	0
AGAP004616	F-type H+-transporting ATPase	0	0	0.00075	0.000522	0	0
AGAP013092	Cytochrome c oxidase subunit VIb	0	0	0	0	0.002947	0
AGAP011159	Cytochrome c oxidase subunit Va	0	0	0	0.002923	0	0
AGAP007927	60S ribosomal protein L40	0	0	0	0.000873	0	0
AGAP013742	40S ribosomal protein S27a	0	0	0	0.000717	0	0
AGAP002728	Isocitrate dehydrogenase subunit	0	0	0	0.000632	0	0
AGAP012231	AGAP012231	0	0	0	0	0.000609	0
AGAP003120	AGAP003120	0	0	0	0.00058	0	0
AGAP006936	Mitochondrial cytochrome c1	0	0	0	0.000548	0	0
AGAP004055	Dihydrolipoamide succinyltransferase	0	0	0	0.000454	0	0
AGAP004002	60 kDa heat shock protein	0	0	0	0.00039	0	0
AGAP002599	Polyubiquitin	0	0	0	0.000367	0	0
AGAP004159	AGAP004159	0	0	0	0.000355	0	0
AGAP013039	AGAP013039	0	0	0	0.000319	0	0
AGAP011054	thioredoxin peroxidase 2	0	0	0	0.000285	0	0
AGAP011130	NADH dehydrogenase 1 α	0	0	0	0.00028	0	0
AGAP008731	Laccase-like multicopper oxidase 2	0	0	0.000243	0	0	0
AGAP001971	Polyubiquitin-C	0	0	0	0.000105	0	0
AGAP001653	NADH dehydrogenase Fe-S protein 1	0	0	0	7.7e-05	0	0
AGAP005558	Peptidase β	0	0	0	0.000237	0	0
AGAP009651	CD63 antigen	0	0	0	0.000226	0	0
AGAP004212	Calreticulin	0	0	0.000198	0	0	0
AGAP005420	AGAP005420	0	0	0	0.000176	0	0
AGAP006366	2-oxoglutarate dehydrogenase	0	0	0	0.000158	0	0
AGAP002365	AGAP002365	0	0	0	0.000153	0	0
AGAP004744	Succinyl-CoA ligase β subunit	0	0	0	0.000125	0	0
AGAP010031	Testis specific tektin	0	0	0	0.000123	0	0
