# Supplementary material for: A male steroid controls female sexual behaviour in the malaria mosquito
Source: Nature. 2022 Jul 6;608(7921):93–7. doi: 10.1038/s41586-022-04908-6 (PMC9352575; doi:10.1038/s41586-022-04908-6)
Supplement: Supplementary file 5 — List of proteins detected in the MAGs by MS. The abundance of proteins is shown as NSAF across three replicates. [file 41586_2022_4908_MOESM5_ESM.xlsx]

## Sheet: MAG proteome
Supplementary Table 2: List of proteins detected in the MAGs by mass-spectrometry. The abundance of proteins is shown as normalized spectral abundance factor (NSAF) across three replicates.
Gene ID	Description	NSAF_1	NSAF_2	NSAF_3
AGAP009367	unspecified product	0.012246	0.011081	0.011047
AGAP005095	actin beta/gamma 1	0.009934	0.010433	0.011083
AGAP009368	plugin	0.009919	0.004236	0.00852
AGAP009362	unspecified product	0.008106	0.006558	0.00823
AGAP011516	Actin, cytoplasmic [Source:UniProtKB/TrEMBL;Acc:A0A1S4H6X2]	0.007617	0.008362	0.00889
AGAP001569	myosin alkali light chain 1	0.006475	0.005977	0.008334
AGAP012830	unspecified product	0.006243	0.015451	0.007357
AGAP013756	unspecified product	0.006158	0.003098	0.004051
AGAP009354	unspecified product	0.006104	0.005956	0.005796
AGAP009356	unspecified product	0.006104	0.005956	0.005796
AGAP009359	unspecified product	0.006104	0.005956	0.005796
AGAP010147	myosin heavy chain	0.005458	0.005991	0.004885
AGAP008276	unspecified product	0.005372	0.007391	0.005305
AGAP009099	Transglutaminase [Source:UniProtKB/TrEMBL;Acc:D2K8K8]	0.005192	0.004992	0.004178
AGAP001797	Tropomyosin 1	0.00504	0.005182	0.004423
AGAP009358	unspecified product	0.005004	0.007238	0.004948
AGAP013776	unspecified product	0.005004	0.007238	0.004948
AGAP000651	Actin-5C [Source:UniProtKB/Swiss-Prot;Acc:P84185]	0.004841	0.005381	0.005472
AGAP011514	Cytoplasmic actin [Source:UniProtKB/TrEMBL;Acc:A0A1S4H6U0]	0.004659	0.005528	0.005231
AGAP002350	troponin T, fast skeletal muscle	0.004237	0.004853	0.004258
AGAP004877	paramyosin	0.004174	0.004072	0.003384
AGAP001023	myofilin variant B	0.003941	0.003106	0.002688
AGAP005023	Histone H4 [Source:UniProtKB/TrEMBL;Acc:Q7PCX0]	0.003687	0.005116	0.004602
AGAP006418	venom allergen	0.003538	0.004231	0.003858
AGAP005791	unspecified product	0.003162	0.00341	0.003445
AGAP006583	Cysteine-rich venom protein	0.003159	0.002972	0.005016
AGAP001622	myosin light chain 5	0.003037	0.003989	0.005061
AGAP012681	unspecified product	0.003022	0.006738	0.004186
AGAP013716	unspecified product	0.002863	0.002473	0.002614
AGAP028218	unspecified product	0.002828	0.00347	0.004476
AGAP010929	tubulin beta-chain	0.002696	0.003013	0.002424
AGAP012706	Acp34A-2	0.002611	0.002921	0.003402
AGAP009429	unspecified product	0.002586	0.005205	0.005695
AGAP009360	unspecified product	0.002489	0.002009	0.000613
AGAP001053	unspecified product	0.002409	0.002411	0.002644
AGAP008622	Tubulin beta chain [Source:UniProtKB/TrEMBL;Acc:A0A1S4GYS5]	0.00236	0.003238	0.002745
AGAP001676	actin, cytoplasmic	0.002338	0.002889	0.00302
AGAP000462	peptidyl-prolyl isomerase F (cyclophilin D)	0.00229	0.00242	0.00216
AGAP007339	troponin C, isoform 3	0.002284	0.002472	0.002431
AGAP005400	four and a half LIM domains	0.00221	0.002046	0.002213
AGAP012304	Muscular protein 20	0.002176	0.003571	0.005294
AGAP000941	unspecified product	0.002053	0.00167	0.001811
AGAP000749	Muscular protein 20	0.002051	0.002772	0.003205
AGAP009861	Profilin protein	0.001998	0.00191	0.001902
AGAP028039	unspecified product	0.001987	0.000723	0.000386
AGAP009833	voltage-dependent anion-selective channel protein 2	0.001961	0.002145	0.001662
AGAP009352	unspecified product	0.001769	0.001975	0.00586
AGAP012081	F-type H+-transporting ATPase subunit beta	0.001721	0.001919	0.001677
AGAP001219	tubulin alpha-4A chain	0.001697	0.001691	0.001528
AGAP009370	unspecified product	0.001643	0.002456	0.002179
AGAP000235	Thymosin	0.001638	0.000795	0.001153
AGAP009373	unspecified product	0.001592	0.002138	0.001339
AGAP010971	tubulin alpha	0.001559	0.001648	0.001513
AGAP006582	#N/A	0.001548	0.001988	0.001664
AGAP003816	60S ribosomal protein L30	0.001494	0.000953	0.000629
AGAP003083	lipase	0.001456	0.001459	0.001959
AGAP006587	Cysteine-rich venom protein	0.001451	0.001144	0.001374
AGAP001151	14-3-3 protein epsilon	0.001387	0.000661	0.001729
AGAP011077	40S ribosomal protein S12 [Source:UniProtKB/TrEMBL;Acc:Q7PSP8]	0.001386	0.00152	0.00076
AGAP007041	Angiopoietin-like salivary protein	0.00135	0.001952	0.001718
AGAP002076	heat shock 70kDa protein 1/8	0.001346	0.001418	0.001318
AGAP001325	peroxiredoxin 5, atypical 2-Cys peroxiredoxin	0.00134	0.000671	0.000564
AGAP007088	peptidyl-prolyl cis-trans isomerase B (cyclophilin B)	0.001328	0.00087	0.001625
AGAP012407	protein disulfide-isomerase A1	0.001294	0.001268	0.001335
AGAP012305	Muscle LIM protein at 84B	0.001275	0.001197	0.000969
AGAP004212	calreticulin	0.001271	0.000737	0.000949
AGAP007162	alpha-crystallin chain A	0.001268	0.001084	0.001139
AGAP007904	Leucine aminopeptidase-like protein	0.001265	0.001443	0.001263
AGAP006782	ADP,ATP carrier protein 1	0.001248	0.001535	0.001384
AGAP001497	Alpha-actinin, sarcomeric [Source:UniProtKB/Swiss-Prot;Acc:Q7PKQ5]	0.001242	0.001516	0.001667
AGAP006589	#N/A	0.001229	0.0009	0.001219
AGAP001903	NAD-dependent malate dehydrogenase	0.001225	0.000946	0.001159
AGAP009623	glyceraldehyde 3-phosphate dehydrogenase	0.001206	0.001489	0.001287
AGAP002667	Translationally-controlled tumor protein homolog [Source:UniProtKB/Swiss-Prot;Acc:Q7QCK2]	0.001159	0.001103	0.001097
AGAP010065	60S ribosomal protein L12	0.001151	0.001143	0.000947
AGAP005134	F-type H+-transporting ATPase subunit alpha	0.001146	0.001299	0.001182
AGAP009361	unspecified product	0.001146	0.00012	0.000289
AGAP003412	40S ribosomal protein S28	0.001143	0.001201	0.001282
AGAP002463	ubiquitin associated and SH3 domain-containing protein B	0.001135	0.001179	0.001384
AGAP005792	unspecified product	0.001118	0.001607	0.001681
AGAP012056	cofilin	0.001116	0.000484	0.000774
AGAP007406	Elongation factor 1-alpha [Source:UniProtKB/TrEMBL;Acc:Q7PT29]	0.001114	0.001335	0.001114
AGAP013742	40S ribosomal protein S27a	0.001085	0.001001	0.000902
AGAP006478	Synaptic vesicle membrane protein VAT-1 homolog-like	0.001068	0.001291	0.001003
AGAP000755	unspecified product	0.001067	0.000475	0.001024
AGAP007927	60S ribosomal protein L40	0.001064	0.001169	0.001099
AGAP011284	Eukaryotic translation initiation factor 5A [Source:UniProtKB/TrEMBL;Acc:Q7PSR5]	0.001058	0.000854	0.001042
AGAP006206	#N/A	0.001047	0.001434	0.001185
AGAP010510	Tubulin beta chain [Source:UniProtKB/TrEMBL;Acc:Q7PPR6]	0.001036	0.001275	0.000895
AGAP001952	cytosol aminopeptidase	0.001032	0.001261	0.000981
AGAP005293	Tubulin beta chain [Source:UniProtKB/TrEMBL;Acc:Q7PFA8]	0.001005	0.001404	0.000887
AGAP009431	40S ribosomal protein S21 [Source:UniProtKB/TrEMBL;Acc:Q7PTN4]	0.000995	0.000549	0.000565
AGAP006260	Z band alternatively spliced PDZ-motif protein 66	0.000993	0.00088	0.000607
AGAP005790	unspecified product	0.00097	0.001374	0.001743
AGAP010592	40S ribosomal protein S7 [Source:UniProtKB/Swiss-Prot;Acc:P33514]	0.000967	0.000745	0.00038
AGAP013189	unspecified product	0.000945	0.000646	0.000596
AGAP004192	heat shock 70kDa protein 5	0.000933	0.0008	0.001035
AGAP011054	thioredoxin peroxidase 2	0.000927	0.00073	0.000558
AGAP009673	glutaminyl-peptide cyclotransferase	0.000926	0.001017	0.001065
AGAP010347	copper-zinc superoxide dismutase 3	0.000917	0.000723	0.001838
AGAP003749	pancreatic triacylglycerol lipase	0.000916	0.000659	0.000314
AGAP012364	unspecified product	0.000903	0.000737	0.000488
AGAP005234	copper-zinc superoxide dismutase 2	0.000897	0.001226	0.001183
AGAP010591	40S ribosomal protein S20	0.000887	0.001129	0.000517
AGAP013481	unspecified product	0.000873	0.000334	0.000267
AGAP007643	Tyrosine 3-monooxygenase/tryptophan 5-monooxygenase activation protein, beta polypeptide 2	0.000865	0.000866	0.000966
AGAP010957	calmodulin	0.000863	0.00068	0.001294
AGAP010216	60S ribosomal protein L25	0.000858	0.000507	0.000304
AGAP002564	fructose biphosphate aldolase	0.00085	0.000965	0.001388
AGAP003656	Terribly reduced optic lobes, isoform B [Source:UniProtKB/TrEMBL;Acc:A0A1S4GIT4]	0.00085	0.000593	0.000555
AGAP001910	40S ribosomal protein S3	0.000846	0.0008	0.000576
AGAP008071	unspecified product	0.000839	0.000697	0.001145
AGAP012284	60S ribosomal protein L18a [Source:UniProtKB/TrEMBL;Acc:Q7PV82]	0.000839	0.000698	0.000118
AGAP000574	PDGF- and VEGF-related factor 1	0.000832	0.000656	0.001155
AGAP001889	unspecified product	0.000825	0	0
AGAP004887	40S ribosomal protein S17 [Source:UniProtKB/Swiss-Prot;Acc:Q9U9L1]	0.000819	0.000844	0.000557
AGAP005784	unspecified product	0.000819	0.000941	0.00097
AGAP002858	Sodium/potassium-transporting ATPase subunit alpha [Source:UniProtKB/TrEMBL;Acc:F5HKJ1]	0.000806	0.000963	0.000887
AGAP012879	60S ribosomal protein L18a (partial)	0.000788	0.000828	4.7e-05
AGAP011424	40S ribosomal protein S16	0.000781	0.000659	0.000458
AGAP007841	F-type H+-transporting ATPase subunit delta	0.000774	0.000122	0.000488
AGAP004616	F-type H+-transporting ATPase subunit 6	0.000771	0.000486	0.000535
AGAP007740	60S ribosomal protein LP1	0.000767	0.001267	0.001291
AGAP011896	60S ribosomal protein L31	0.000766	0.000577	0.00021
AGAP009441	elongation factor 2	0.000763	0.00054	0.000506
AGAP007420	peptidylglycine monooxygenase	0.000753	0.000416	0.000901
AGAP009508	60S ribosomal protein L9	0.000752	0.000678	0.000298
AGAP008727	cytochrome c oxidase subunit 4, mitochondrial precursor	0.000746	0.000735	0.000618
AGAP003911	Histone H2A [Source:UniProtKB/TrEMBL;Acc:Q7Q2C6]	0.000732	0.000892	0.001638
AGAP003913	Histone H2A [Source:UniProtKB/TrEMBL;Acc:Q7Q2C4]	0.000732	0.000892	0.001638
AGAP012711	Histone H2A [Source:UniProtKB/TrEMBL;Acc:Q7PD33]	0.000732	0.000892	0.001638
AGAP012184	FK506-binding protein 1	0.000726	0.000663	0.000386
AGAP005627	#N/A	0.000718	0.000831	0.000994
AGAP001256	3'-phosphoadenosine 5'-phosphosulfate synthase	0.000703	0.000943	0.000796
AGAP005046	60S ribosomal protein L22	0.000703	0.000554	0.000443
AGAP011107	glutaredoxin	0.0007	0.000407	0.000419
AGAP008532	paxillin	0.000699	0.000666	0.000594
AGAP000541	40S ribosomal protein S15a	0.000698	0.000651	0.00024
AGAP003592	60S ribosomal protein LP0	0.000697	0.000704	0.000547
AGAP008724	mitochondrial cytochrome c oxidase subunit 5B isoform 1	0.000694	0.000437	0.00035
AGAP012990	40S ribosomal protein S23	0.000693	0.0005	0.000364
AGAP007120	nucleoside-diphosphate kinase	0.000688	0.001046	0.001364
AGAP000883	elongation factor 1-gamma	0.000686	0.000579	0.000537
AGAP008019	cytochrome P450	0.000671	0.000672	0.000309
AGAP001312	succinyl-CoA synthetase alpha subunit	0.000667	0.000417	0.000413
AGAP002113	cytochrome b5	0.000666	0.00042	0.000504
AGAP009604	unspecified product	0.000665	0.000502	0.000647
AGAP009510	malate dehydrogenase	0.000659	0.000956	0.001048
AGAP005427	60S ribosomal protein L28	0.000657	0.00058	0.000299
AGAP006099	ubiquinol-cytochrome c reductase core subunit 2	0.000621	0.000593	0.000581
AGAP007250	unspecified product	0.000618	0.000521	0.000799
AGAP011334	Failed axon connections protein	0.000618	0.000525	0.000458
AGAP008822	FK506-binding protein 14	0.000606	0.000216	0.000691
AGAP001630	Triosephosphate isomerase [Source:UniProtKB/TrEMBL;Acc:Q7PXW5]	0.000602	0.000421	0.001307
AGAP004400	unspecified product	0.000598	0.000471	0.000377
AGAP009863	eukaryotic translation initiation factor 4A, isoform 2	0.000582	0.000515	0.000258
AGAP007827	Enolase [Source:UniProtKB/TrEMBL;Acc:A0A1S4GWC2]	0.000581	0.000571	0.000938
AGAP011298	60S ribosomal protein L10a	0.000571	0.00036	0.0006
AGAP006871	40S ribosomal protein S4 [Source:UniProtKB/TrEMBL;Acc:Q7PT95]	0.000567	0.00072	0.000517
AGAP000953	60S ribosomal protein L10-1 [Source:UniProtKB/TrEMBL;Acc:Q7PQZ6]	0.000565	0.000564	9.5e-05
AGAP007780	NADH dehydrogenase (ubiquinone) 1 beta subcomplex 10	0.000565	3.9e-05	3.1e-05
AGAP008070	carboxypeptidase B	0.000565	0.000539	0.000746
AGAP004146	Ras-related protein Rab-1A	0.000554	0.000259	0.00013
AGAP000739	40S ribosomal protein S10	0.000552	0.000539	0.00063
AGAP002593	outer membrane lipoprotein Blc	0.000552	0.000548	0.000593
AGAP010933	40S ribosomal protein S19	0.000549	0.000576	0.00033
AGAP011687	60S ribosomal protein L27 [Source:UniProtKB/TrEMBL;Acc:Q5TMJ9]	0.000546	0.000622	0.000268
AGAP004247	glutathione peroxidase 1	0.000544	0.000429	0.000655
AGAP002033	arginine kinase	0.000535	0.000422	0.000934
AGAP006926	unspecified product	0.000532	0.000584	0.000712
AGAP000306	Histone H2A [Source:UniProtKB/TrEMBL;Acc:Q7QF50]	0.000524	0.000671	0.000744
AGAP007580	60S ribosomal protein L18 [Source:UniProtKB/Swiss-Prot;Acc:Q7QJM5]	0.000524	0.000826	0.000469
AGAP000562	unspecified product	0.000519	0.000291	0.000735
AGAP003168	Isocitrate dehydrogenase [NADP] [Source:UniProtKB/TrEMBL;Acc:Q7PQQ3]	0.000519	0.000351	0.000363
AGAP007563	unspecified product	0.000519	0.000426	0.000246
AGAP006088	unspecified product	0.000518	0.000585	0.000763
AGAP009190	Glutathione S-transferase epsilon class 8 [Source:UniProtKB/TrEMBL;Acc:A0A1S4H148]	0.000518	0.001109	0.001028
AGAP005558	peptidase (mitochondrial processing) beta	0.000516	0.000413	0.000375
AGAP006936	mitochondrial cytochrome c1 heme protein	0.000513	0.000255	0.000272
AGAP006037	60S ribosomal protein L24	0.000508	0.000384	0.000267
AGAP000767	membrane-associated progesterone receptor component 2	0.000501	0.000369	0.000401
AGAP010252	60S ribosomal protein L23	0.000501	0.000651	0.000298
AGAP003532	40S ribosomal protein S3a [Source:UniProtKB/Swiss-Prot;Acc:P52813]	0.000491	0.000846	0.000445
AGAP007157	40S ribosomal protein S27 [Source:UniProtKB/TrEMBL;Acc:Q7PT96]	0.000491	0.000387	0.000248
AGAP000655	40S ribosomal protein S14a [Source:UniProtKB/Swiss-Prot;Acc:Q7QEH1]	0.000489	0.000428	0.000274
AGAP007532	vinculin	0.000488	0.000404	0.000486
AGAP004631	unspecified product	0.000481	5.8e-05	0.00014
AGAP006184	unspecified product	0.000478	0.000417	0.000232
AGAP005807	#N/A	0.000477	0.000309	0.000183
AGAP001138	F-type H+-transporting ATPase subunit b	0.000472	0.000248	0.000331
AGAP007966	F-type H+-transporting ATPase subunit gamma	0.000472	0.000416	0.000281
AGAP001274	40S ribosomal protein S15	0.000471	0.000262	0.000245
AGAP003541	eukaryotic translation elongation factor 1 alpha 1	0.000465	0.00062	0.00044
AGAP002346	40S ribosomal protein S14b [Source:UniProtKB/Swiss-Prot;Acc:Q7QBX2]	0.000462	0.000428	0.000274
AGAP006660	Isocitrate dehydrogenase [NADP] [Source:UniProtKB/TrEMBL;Acc:Q7Q537]	0.00046	0.000473	0.000429
AGAP008228	dual specificity phosphatase	0.000454	0.000467	0.000174
AGAP001502	mitochondrial 10 kDa heat shock protein	0.00045	0.000386	0.000361
AGAP003722	annexin B10C	0.00045	0.000162	0.000487
AGAP012560	histone H2B	0.00045	0.002254	0.002475
AGAP007806	myosin light chain, invertebrate	0.000449	0.000177	0.000496
AGAP002599	polyubiquitin	0.000447	0.000491	0.000461
AGAP010640	unspecified product	0.000446	0.000176	0.000788
AGAP012674	unspecified product	0.000441	0.000149	0.000358
AGAP008487	Sphingomyelin phosphodiesterase [Source:UniProtKB/TrEMBL;Acc:Q7Q4M5]	0.000435	0.000522	0.000762
AGAP012895	Histone H2A [Source:UniProtKB/TrEMBL;Acc:Q7PD33]	0.000432	0.000527	0.000967
AGAP002728	Isocitrate dehydrogenase [NAD] subunit, mitochondrial [Source:UniProtKB/TrEMBL;Acc:F5HKN6]	0.000431	0.000423	0.000309
AGAP007393	protein disulfide isomerase family A, member 3	0.000431	0.000307	0.000416
AGAP009031	60S ribosomal protein L5	0.000431	0.000548	0.000649
AGAP009642	prohibitin 2	0.000426	0.000373	0.000239
AGAP012587	unspecified product	0.000426	8.4e-05	3.4e-05
AGAP003340	unspecified product	0.000424	0.000809	0.000648
AGAP009584	Thioredoxin [Source:UniProtKB/TrEMBL;Acc:Q9NGZ1]	0.000424	0.000486	0.001606
AGAP009387	unspecified product	0.000422	0.000102	0.000308
AGAP004362	glutamate dehydrogenase (NAD(P)+)	0.00042	0.000263	0.000585
AGAP009537	cytochrome c	0.00042	0.000542	0.000723
AGAP003116	unspecified product	0.000416	0.000699	0.00042
AGAP009572	40S ribosomal protein S15a	0.000413	0.0004	8e-05
AGAP007963	Sarcoplasmic calcium-binding protein	0.000411	6.8e-05	0.000655
AGAP000748	Muscular protein 20	0.000408	0.000715	0.000315
AGAP008329	40S ribosomal protein S5	0.000407	0.000558	0.00038
AGAP002884	V-type H+-transporting ATPase subunit B	0.000406	0.000353	0.000199
AGAP004484	CDGSH iron sulfur domain-containing protein 2 homolog	0.000406	0.000246	0.000316
AGAP004596	pyruvate kinase	0.000406	0.00044	0.001086
AGAP011159	cytochrome c oxidase subunit Va	0.000405	0.000553	0.000783
AGAP008916	60S ribosomal protein L7	0.000404	0.000448	0.000151
AGAP002437	40S ribosomal protein S8 [Source:UniProtKB/TrEMBL;Acc:Q7QC42]	0.000401	0.000474	0.000329
AGAP010025	Rab GDP dissociation inhibitor beta	0.000401	0.000117	0.000435
AGAP006585	Cysteine-rich venom protein	0.000398	7.8e-05	0.000628
AGAP011100	unspecified product	0.000398	0.000562	0.000606
AGAP001813	Histone H3 [Source:UniProtKB/TrEMBL;Acc:Q7PUQ8]	0.000395	4.8e-05	0
AGAP004164	glutathione S-transferase delta class 1	0.000395	0.000311	0.000349
AGAP012315	female reproductive tract protease GLEANR_897	0.000392	0.000309	0.000855
AGAP007793	Regucalcin protein	0.000386	0.000273	0.000437
AGAP005802	60S ribosomal protein L8 [Source:UniProtKB/Swiss-Prot;Acc:Q9U9L2]	0.00038	0.000174	0.00014
AGAP005834	carboxylesterase	0.000378	0.000287	0.00045
AGAP008802	Phosphoglycerate kinase [Source:UniProtKB/TrEMBL;Acc:Q7Q850]	0.000378	0.000251	0.00054
AGAP003768	40S ribosomal protein S2	0.000377	0.000427	0.00019
AGAP005838	unspecified product	0.000375	0.000227	0.000146
AGAP003599	F-type H+-transporting ATPase oligomycin sensitivity conferral protein	0.000373	0.000124	0.000174
AGAP006186	Calcium-transporting ATPase sarcoplasmic/endoplasmic reticulum type [Source:UniProtKB/Swiss-Prot;Acc:Q7PPA5]	0.000368	0.000326	0.000282
AGAP012202	Histone H2B [Source:UniProtKB/Swiss-Prot;Acc:Q27442]	0.000366	0.001836	0.002016
AGAP005913	guanine nucleotide-binding protein G(I)/G(S)/G(T) subunit beta-1	0.000364	0.000306	0.000138
AGAP002989	gamma-interferon-inducible lysosomal thiol reductase	0.000362	0.000369	0.000295
AGAP028366	cytochrome c oxidase subunit II [Source:European Nucleotide Archive;Acc:COX2]	0.000362	0.000399	0.000297
AGAP010173	guanine nucleotide-binding protein subunit beta-like protein	0.000357	0.000542	0.000618
AGAP009595	sodium/potassium-transporting ATPase subunit beta	0.000356	0.000187	0.00025
AGAP010163	60S ribosomal protein L38 [Source:UniProtKB/Swiss-Prot;Acc:Q7Q0U1]	0.000354	0.000465	0.000149
AGAP004744	succinyl-CoA ligase beta subunit	0.000352	0.000306	0.000292
AGAP000565	thioredoxin reductase	0.000351	0.000443	0.000729
AGAP008075	#N/A	0.000351	0.000255	0.000374
AGAP006456	NADH dehydrogenase (ubiquinone) Fe-S protein 3	0.000347	0.000149	9.9e-05
AGAP001064	Transmembrane emp24 domain-containing protein 10 precursor	0.000344	0.000255	0.000102
AGAP001805	60S ribosomal protein L13 [Source:UniProtKB/TrEMBL;Acc:Q7PUQ7]	0.000342	0.00012	0.000168
AGAP013346	CHK domain-containing protein [Source:UniProtKB/TrEMBL;Acc:A0A1S4HBQ4]	0.000342	0.000432	0.000259
AGAP001649	Glucosylceramidase [Source:UniProtKB/TrEMBL;Acc:Q7PXX9]	0.000338	0.000509	0.000805
AGAP004031	mitochondrial electron transfer flavoprotein subunit alpha	0.000336	9.8e-05	3.1e-05
AGAP011777	40S ribosomal protein SA [Source:UniProtKB/Swiss-Prot;Acc:Q7PZ81]	0.000333	0.00032	0.00053
AGAP002306	60S ribosomal protein L4	0.000332	0.000464	0.000323
AGAP004002	60 kDa heat shock protein, mitochondrial precursor	0.000331	0.000148	0.000255
AGAP002509	unspecified product	0.000329	0.000216	0.000527
AGAP000852	Small ubiquitin-related modifier [Source:UniProtKB/TrEMBL;Acc:Q7PNJ2]	0.000325	0.000365	0.000644
AGAP003238	N-myc downstream regulated	0.000324	0.000441	0.000452
AGAP028108	unspecified product	0.000315	0	0.000232
AGAP006366	2-oxoglutarate dehydrogenase E1 component	0.000312	0.000246	0.0003
AGAP008955	ubiquinol-cytochrome c reductase iron-sulfur subunit	0.000312	0.000123	0.000138
AGAP003721	annexin B10B	0.000309	0.000142	0.000341
AGAP012938	#N/A	0.000309	0.000243	0.000567
AGAP003556	60S ribosomal protein L3	0.000306	0.00029	0.000103
AGAP012138	60S ribosomal protein L21	0.000306	0.000201	0
AGAP001633	unspecified product	0.000303	0.000291	0.0002
AGAP004919	60S ribosomal protein L15 [Source:UniProtKB/Swiss-Prot;Acc:P52818]	0.000303	0.000255	0.00046
AGAP005160	Ras homolog gene family, member A	0.000299	0.000251	0.000226
AGAP009998	40S ribosomal protein S11 [Source:UniProtKB/Swiss-Prot;Acc:P52812]	0.000297	0.000213	0.000272
AGAP007852	aconitate hydratase 1 / homoaconitase	0.000294	0.000182	0.000424
AGAP005630	transitional endoplasmic reticulum ATPase	0.000293	0.00021	0.000434
AGAP007474	Talin-1	0.000293	0.000251	0.000146
AGAP006958	Heat shock protein 83 [Source:UniProtKB/Swiss-Prot;Acc:Q7PT10]	0.000292	0.000298	0.000188
AGAP007699	GTP-binding nuclear protein Ran	0.000289	0.000213	0.000268
AGAP013104	unspecified product	0.000287	7e-05	0.000808
AGAP002245	cytochrome b-c1 complex subunit 6, mitochondrial	0.000285	0.00015	6e-05
AGAP007684	Tubulointerstitial nephritis antigen	0.000285	0.000197	0.000236
AGAP009985	4-nitrophenylphosphatase	0.000283	0.000182	0.000389
AGAP005255	Ras-related protein Rab-3C	0.00028	0.000118	9.4e-05
AGAP006614	transcription factor BTF3 homolog 4	0.00028	8e-05	9.6e-05
AGAP008988	Glutamine synthetase [Source:UniProtKB/TrEMBL;Acc:Q7PWF1]	0.000277	0.000259	0.000479
AGAP006612	60S ribosomal protein L29	0.000272	0.000171	0
AGAP004904	Catalase [Source:UniProtKB/TrEMBL;Acc:A3E7Z8]	0.00027	0.000168	0.000744
AGAP004622	glutamate dehydrogenase (NAD(P)+)	0.000269	0.000399	0.000409
AGAP010717	Cuticular protein RR-2 family 143 [Source:UniProtKB/TrEMBL;Acc:A0A1S4H5Q8]	0.000268	6.6e-05	7.4e-05
AGAP000278	odorant-binding protein 9	0.000267	0.00014	0.00015
AGAP010257	60S ribosomal protein L13a	0.000261	0.000193	5.8e-05
AGAP000691	unspecified product	0.00026	0.000231	0.000431
AGAP008113	unspecified product	0.00026	0	0.000109
AGAP008640	unspecified product	0.00026	0.000327	0.000164
AGAP010612	elongation factor 1-beta	0.00026	0.000176	0.000446
AGAP007790	Sodium/potassium-transporting ATPase subunit beta [Source:UniProtKB/TrEMBL;Acc:A0A1S4GW77]	0.000255	0.000126	0.000101
AGAP005131	40S ribosomal protein S24 [Source:UniProtKB/TrEMBL;Acc:Q7PQ02]	0.000254	0.00025	0.00016
AGAP008203	cytochrome P450	0.000254	6.5e-05	6.2e-05
AGAP002878	Cystatin-like protein	0.000253	0.000133	0.000638
AGAP010463	myo-inositol-1(or 4)-monophosphatase	0.00025	0.000486	0.000204
AGAP011827	acetyl-CoA acyltransferase	0.00025	6.8e-05	5.5e-05
AGAP004653	electron transfer flavoprotein subunit beta, mitochondrial	0.000244	0.000128	0
AGAP011700	#N/A	0.000244	0	0
AGAP001420	2,3-bisphosphoglycerate-dependent phosphoglycerate mutase	0.000243	0.000128	0.00049
AGAP003153	V-type proton ATPase catalytic subunit A [Source:UniProtKB/Swiss-Prot;Acc:Q5TTG1]	0.000242	0.000138	0.000229
AGAP011131	F-type H+-transporting ATPase subunit d	0.00024	0.000643	0.000727
AGAP001109	protein-tyrosine phosphatase	0.000239	0.00022	8.8e-05
AGAP005327	ribonuclease UK114	0.000239	9.4e-05	7.5e-05
AGAP007781	eukaryotic translation initiation factor 4E-binding protein 1	0.000237	0.000213	0.000128
AGAP012199	Histone H2B [Source:UniProtKB/Swiss-Prot;Acc:Q27442]	0.000236	0.001186	0.001302
AGAP010637	unspecified product	0.000235	0.000388	0.000324
AGAP005749	glutathione S-transferase omega class 1	0.000233	0	0.000147
AGAP009920	60S ribosomal protein L37a	0.000232	7.3e-05	5.9e-05
AGAP007574	NADH dehydrogenase (ubiquinone) 1 beta subcomplex 7	0.000231	0.000208	0.000125
AGAP009001	Histidine decarboxylase [Source:UniProtKB/TrEMBL;Acc:A0A1S4GZT6]	0.00023	0.000174	0.000112
AGAP011161	transketolase	0.00023	0.000125	0.000208
AGAP013348	unspecified product	0.000229	0.000155	8.3e-05
AGAP001973	26S proteasome alpha 7 subunit	0.000228	0.000129	0.000165
AGAP005076	bridging integrator	0.000228	0.000274	0.000174
AGAP005373	carboxylesterase beta esterase	0.000224	2.3e-05	3.7e-05
AGAP007722	adenylate kinase 2, mitochondrial	0.000224	0.00019	8.7e-05
AGAP004422	60S ribosomal protein L19	0.000223	0.000383	0.000383
AGAP008816	26S proteasome alpha 5 subunit	0.000222	5.4e-05	0.000194
AGAP005108	Proliferation-associated 2G4	0.00022	6.3e-05	6.3e-05
AGAP008909	unspecified product	0.00022	9.5e-05	0.000329
AGAP002919	40S ribosomal protein S6	0.000218	0.000194	7.2e-05
AGAP002889	NADH dehydrogenase (ubiquinone) 1 subcomplex unknown 2	0.000217	0.000114	9.1e-05
AGAP005662	acyl-CoA dehydrogenase	0.000217	9.3e-05	0.000199
AGAP004593	EH domain-containing protein 1	0.000216	0.000171	0.000137
AGAP027980	ATP-binding cassette transporter (ABC transporter) family C member 10	0.000216	0.000224	0.00019
AGAP001701	Small ubiquitin-related modifier [Source:UniProtKB/TrEMBL;Acc:Q7PY16]	0.000213	0.000335	0.000376
AGAP002020	NADH dehydrogenase (ubiquinone) 1 beta subcomplex 8	0.000213	0	0
AGAP009742	splicing factor, arginine/serine-rich 2	0.000213	0	0
AGAP003398	nucleosome-remodeling factor 38 kDa subunit	0.000212	6.7e-05	0.000285
AGAP003968	UMP-CMP kinase [Source:UniProtKB/TrEMBL;Acc:Q7Q292]	0.000212	7.7e-05	6.2e-05
AGAP004395	nucleophosmin 3	0.000212	0.00026	0.000417
AGAP011832	Death-associated protein 1	0.000211	0.000332	0
AGAP005672	staphylococcal nuclease domain-containing protein 1	0.000207	0.000205	0.000142
AGAP028128	ATP-binding cassette transporter (ABC transporter) family C member 9	0.000206	0.000188	0.000172
AGAP000889	Coactosin-like protein	0.000203	0.0002	0.00032
AGAP003725	Extended synaptotagmin-like protein 2a	0.000203	0.000281	0.0001
AGAP003760	unspecified product	0.000203	6.4e-05	0.000103
AGAP000376	Transferrin [Source:UniProtKB/TrEMBL;Acc:Q7QF98]	0.000201	0.000205	7.4e-05
AGAP005621	NADH dehydrogenase (ubiquinone) 1 alpha subcomplex 5	0.000201	0	0
AGAP003139	serine protease inhibitor (serpin) 9	0.0002	0.000158	0.000367
AGAP012855	unspecified product	0.0002	9.3e-05	1.5e-05
AGAP001387	unspecified product	0.000199	0.000118	0.000251
AGAP003325	NADH dehydrogenase (ubiquinone) 1 alpha subcomplex 4	0.000199	0.000862	0.000753
AGAP005960	60S ribosomal protein L7a [Source:UniProtKB/Swiss-Prot;Acc:O76732]	0.000198	7.2e-05	0.00025
AGAP008898	mitochondrial ATPase inhibitor	0.000198	0.000313	0.000851
AGAP009072	NADH dehydrogenase (ubiquinone) Fe-S protein 6	0.000198	5.2e-05	0
AGAP004349	unspecified product	0.000196	6.8e-05	8.2e-05
AGAP011629	dihydrolipoamide dehydrogenase	0.000196	0.000257	0.00036
AGAP010253	26S proteasome alpha 6 subunit	0.000195	0.000166	0.000265
AGAP005912	guanine nucleotide-binding protein G(I)/G(S)/G(T) subunit beta-1	0.000194	9.6e-05	4.6e-05
AGAP007460	acyl-CoA-binding protein 2	0.000194	7.7e-05	0.000368
AGAP007638	oligosaccharyltransferase complex subunit delta (ribophorin II)	0.000193	0.000163	3.3e-05
AGAP011828	Cathepsin L [Source:UniProtKB/TrEMBL;Acc:A0A1S4H7P0]	0.000192	0.000151	9.1e-05
AGAP012201	Histone H2B [Source:UniProtKB/Swiss-Prot;Acc:Q27442]	0.000192	0.000965	0.001059
AGAP000165	glutathione transferase microsomal 1	0.000191	4.3e-05	0
AGAP000184	malate dehydrogenase (oxaloacetate-decarboxylating)(NADP+)	0.000191	0.000132	0.00037
AGAP010464	NADH dehydrogenase (ubiquinone) 1 alpha/beta subcomplex 1	0.000191	0.000172	0.000103
AGAP012744	LIM and senescent cell antigen-like-containing domain protein 2	0.000189	0.000136	4.3e-05
AGAP000851	cytochrome c oxidase subunit 6a, mitochrondrial	0.000188	0.000591	0.000142
AGAP005246	serine protease inhibitor (serpin) 10	0.000188	0.000165	0.000303
AGAP011679	unspecified product	0.000188	0	7.9e-05
AGAP001335	dynein light chain LC8-type	0.000186	0.001023	0.000995
AGAP002399	unspecified product	0.000186	0.000183	0.000161
AGAP012168	Rho GDP-dissociation inhibitor	0.000186	6.5e-05	0.000208
AGAP012418	unspecified product	0.000186	0	5.9e-05
AGAP002812	Ras-related protein R-Ras2	0.000185	6.5e-05	5.2e-05
AGAP003935	26S proteasome alpha 1 subunit	0.000185	5.3e-05	0.000318
AGAP011733	unspecified product	0.000184	0	0
AGAP002921	60S ribosomal protein L36 [Source:UniProtKB/TrEMBL;Acc:Q7PQY8]	0.000183	0	0.000323
AGAP000380	5'-nucleotidase [Source:UniProtKB/TrEMBL;Acc:Q7QFA2]	0.000182	0.000188	0.000278
AGAP005423	26S proteasome alpha 4 subunit	0.000182	5.2e-05	0.000293
AGAP002358	ADP,ATP carrier protein 2 [Source:UniProtKB/Swiss-Prot;Acc:Q7PQV7]	0.000179	0.000152	0.000174
AGAP004773	pyruvate dehydrogenase E1 component subunit alpha, mitochondrial	0.000175	6.9e-05	0
AGAP010039	NADH dehydrogenase [ubiquinone] flavoprotein 1, mitochondrial [Source:UniProtKB/TrEMBL;Acc:A0A1S4H2T5]	0.000175	0	0
AGAP004335	filamin	0.000174	0.000152	0.00017
AGAP006937	ubiquitin-conjugating enzyme E2 variant	0.000174	4.6e-05	0
AGAP011173	60S ribosomal protein L11	0.000174	0.000171	0
AGAP004396	acetyl-CoA hydrolase/transferase (Precursor)	0.000173	9.5e-05	0.000327
AGAP005891	coronin homolog	0.000172	0.000124	5.4e-05
AGAP003367	NADH dehydrogenase (ubiquinone) 1 alpha subcomplex 2	0.00017	0.000201	0.000215
AGAP012048	Citrate synthase [Source:UniProtKB/TrEMBL;Acc:Q7PV48]	0.000168	4.2e-05	0.000168
AGAP000882	17-beta-hydroxysteroid dehydrogenase type 6 precursor	0.000167	1.9e-05	6e-05
AGAP004786	Pyruvate dehydrogenase E1 component subunit alpha [Source:UniProtKB/TrEMBL;Acc:Q7Q2S3]	0.000166	6.6e-05	0
AGAP008584	lysosomal alpha-mannosidase	0.000166	7.1e-05	0.000266
AGAP004790	Up-regulated during skeletal muscle growth 5 homolog	0.000165	0	0
AGAP002468	60S ribosomal protein L26	0.000164	0.000129	0.000138
AGAP003028	Ras-related protein Rab-35	0.000163	0.000161	5.2e-05
AGAP006686	spectrin alpha	0.000161	0.000127	6.9e-05
AGAP001721	translocon-associated protein subunit alpha	0.00016	0.000115	7.3e-05
AGAP003652	aldehyde dehydrogenase (NAD+)	0.00016	2.5e-05	0.000121
AGAP007380	NADH dehydrogenase (ubiquinone) 1 beta subcomplex 11	0.00016	0	3.4e-05
AGAP010130	3,2-trans-enoyl-CoA isomerase mitochondrial	0.00016	0.000138	0.000313
AGAP004533	cathepsin B	0.000159	1.9e-05	0.00017
AGAP005911	guanine nucleotide-binding protein G(I)/G(S)/G(T) subunit beta-1	0.000158	9.6e-05	4.6e-05
AGAP004868	#N/A	0.000156	6.1e-05	0.000221
AGAP008761	translocon-associated protein subunit gamma	0.000156	0.000281	0.000197
AGAP005393	Ras-related protein Rab-2A	0.000155	0.000122	0
AGAP005991	60S ribosomal protein L14	0.000155	0.000595	0.00056
AGAP008929	threonyl-tRNA synthetase	0.000154	1.8e-05	0.00013
AGAP012515	F-type H+-transporting ATPase subunit f	0.000154	0.000669	0.000584
AGAP006894	geranylgeranyl diphosphate synthase, type III	0.000153	6e-05	0.000113
AGAP004993	laminin subunit alpha	0.000152	6e-05	0.00011
AGAP009323	prohibitin 1	0.000152	0.00012	9.6e-05
AGAP010337	ubiquinol-cytochrome c reductase subunit 8	0.000151	7.9e-05	6.4e-05
AGAP010421	pyruvate dehydrogenase E1 component subunit beta	0.000151	0.000202	0.00022
AGAP010792	NADH dehydrogenase (ubiquinone) 1 alpha subcomplex 9	0.00015	0.000152	0
AGAP004880	L-lactate dehydrogenase [Source:UniProtKB/TrEMBL;Acc:Q7Q981]	0.000149	0.000235	0.000251
AGAP012334	high mobility group protein D, isoform C	0.000149	0	0.000282
AGAP012374	NADH dehydrogenase (ubiquinone) 1 beta subcomplex 3	0.000149	5.9e-05	9.4e-05
AGAP003025	60S ribosomal protein LP2	0.000147	0.00029	0.000419
AGAP004665	cytochrome P450	0.000147	0.000116	1e-05
AGAP011842	signal peptidase complex subunit 2	0.000147	6.6e-05	0
AGAP000032	unspecified product	0.000145	7.6e-05	7.4e-05
AGAP005742	semaphorin	0.000145	9.3e-05	0.000108
AGAP004366	1-pyrroline-5-carboxylate dehydrogenase [Source:UniProtKB/TrEMBL;Acc:Q7QA89]	0.000144	0.000102	0.000282
AGAP011092	polyadenylate-binding protein	0.000143	0.000154	0.000123
AGAP010404	glutathione S-transferase sigma class 1	0.000142	3.2e-05	0.000257
AGAP004867	V-type H+-transporting ATPase subunit G	0.00014	5.5e-05	0.000177
AGAP004990	multiprotein bridging factor 1	0.00014	4.4e-05	0
AGAP005773	guanine nucleotide-binding protein G(o) subunit alpha	0.00014	1.8e-05	1.5e-05
AGAP007593	glycerol-3-phosphate dehydrogenase (NAD+)	0.00014	1.8e-05	1.5e-05
AGAP003212	unspecified product	0.000139	3.7e-05	8.8e-05
AGAP006607	Eukaryotic translation initiation factor 3 subunit I [Source:UniProtKB/Swiss-Prot;Acc:Q7PP77]	0.000139	0	0
AGAP011938	lamin	0.000139	6.6e-05	7.9e-05
AGAP001911	60S ribosomal protein L6	0.000138	0.000169	0.000193
AGAP010606	mitochondrial import inner membrane translocase subunit Tim8 B	0.000138	0.000145	0.000232
AGAP011706	60S ribosomal protein L27a	0.000137	0.000172	0.000138
AGAP000022	amino acid transporter protein	0.000135	8.1e-05	7.3e-05
AGAP006963	mitochondrial carrier homolog 1	0.000135	7.7e-05	4.7e-05
AGAP002337	Eukaryotic translation initiation factor 3 subunit D [Source:UniProtKB/Swiss-Prot;Acc:Q7QBW3]	0.000134	3.3e-05	2.7e-05
AGAP007721	synaptobrevin	0.000134	0.000212	0.000127
AGAP009738	glutaredoxin	0.000132	0.00026	4.2e-05
AGAP003429	LIM and senescent cell antigen-like domains 1	0.000131	9.4e-05	3e-05
AGAP007247	hippocalcin-like protein 1	0.00013	0	8.2e-05
AGAP005445	#N/A	0.000129	0.000271	0.000217
AGAP005861	Translocon-associated protein subunit beta [Source:UniProtKB/TrEMBL;Acc:Q5TRB4]	0.000129	0.000136	2.7e-05
AGAP011300	NADH-cytochrome b5 reductase [Source:UniProtKB/TrEMBL;Acc:Q7QHQ5]	0.000129	4.1e-05	0
AGAP000439	4a-hydroxytetrahydrobiopterin dehydratase	0.000128	0.000134	5.4e-05
AGAP001971	Polyubiquitin-C	0.000128	0.00014	0.000132
AGAP000901	alanine transaminase	0.000127	9.4e-05	0.000151
AGAP005061	40S ribosomal protein S9	0.000127	0.000334	0.000267
AGAP000654	40S ribosomal protein S30 [Source:UniProtKB/TrEMBL;Acc:Q7QEH2]	0.000126	5e-05	4e-05
AGAP000815	integrin beta subunit	0.000123	7.8e-05	8.7e-05
AGAP007786	isocitrate dehydrogenase (NAD+)	0.000123	8.8e-05	0
AGAP008437	ATP-binding cassette transporter (ABC transporter) family C member 8 [Source:UniProtKB/TrEMBL;Acc:A0A1S4GY97]	0.000123	0.000134	0.000121
AGAP013150	Protease m1 zinc metalloprotease	0.000123	0.000111	0.000549
AGAP011444	20S proteasome subunit beta 7	0.000122	4.8e-05	0.000135
AGAP012608	20S proteasome subunit beta 7	0.000122	4.8e-05	0.000135
AGAP010638	#N/A	0.000121	9.8e-05	7.4e-05
AGAP012108	Ras-related protein Ral-A	0.000121	0	0
AGAP001424	heat shock protein 90kDa beta	0.000119	0.000179	6.5e-05
AGAP013179	unspecified product	0.000119	4.7e-05	0.000168
AGAP009751	angiotensin-converting enzyme 2	0.000118	2.8e-05	0.000209
AGAP004199	solute carrier family 5 (sodium-coupled monocarboxylate transporter), member 8	0.000116	0.000151	6.9e-05
AGAP004769	Ras-related protein Rap-1b precursor	0.000113	3.6e-05	0
AGAP010429	succinate dehydrogenase (ubiquinone) flavoprotein subunit	0.000113	4.9e-05	0.000213
AGAP010964	unspecified product	0.000113	0.000214	0.000229
AGAP001874	Ras-related protein Rap-1A	0.000112	0.000177	5.7e-05
AGAP002879	cathepsin F	0.000112	0.00014	0.000141
AGAP004142	aspartate aminotransferase, cytoplasmic	0.000112	4.8e-05	0.000206
AGAP009173	fructose-1,6-biphosphatase	0.000111	0	3.1e-05
AGAP007320	unspecified product	0.000109	0	0
AGAP010499	S-(hydroxymethyl)glutathione dehydrogenase [Source:UniProtKB/TrEMBL;Acc:A0A1S4H465]	0.000109	5.2e-05	0.000111
AGAP013092	cytochrome c oxidase subunit VIb polypeptide 1	0.000109	0.000171	0.000411
AGAP007629	laminin gamma 1	0.000107	2.8e-05	0.000128
AGAP001957	phosphatidylinositol transfer protein, beta	0.000106	0.00012	0.000211
AGAP009685	aspartate aminotransferase, mitochondrial	0.000106	3e-05	0.000266
AGAP008186	myosin motor	0.000104	0.000192	0.000262
AGAP005404	lectin, mannose-binding 1	0.000102	6.2e-05	0
AGAP007113	1-acyl-sn-glycerol-3-phosphate acyltransferase gamma	0.000102	0	0
AGAP002078	14 kDa phosphohistidine phosphatase	0.000101	5.3e-05	8.5e-05
AGAP008837	20S proteasome subunit beta 4	0.000101	3.2e-05	0.000229
AGAP005581	3-hydroxyisobutyrate dehydrogenase [Source:UniProtKB/TrEMBL;Acc:Q7PNN6]	0.0001	2e-05	0.000158
AGAP008830	non-lysosomal glucosylceramidase	0.0001	7.9e-05	1.7e-05
AGAP009212	serine protease inhibitor (serpin) 6	0.0001	0.000211	0.000127
AGAP007208	NADH dehydrogenase (ubiquinone) 1 alpha subcomplex 11	9.9e-05	0	0
AGAP006766	nascent polypeptide-associated complex subunit alpha	9.8e-05	9.2e-05	0.000148
AGAP012717	vesicle transport protein SEC22	9.8e-05	9.2e-05	0
AGAP007121	cytochrome b5 protein	9.7e-05	0	0
AGAP008051	sensory appendage protein 1	9.7e-05	0	0
AGAP009701	Alanyl-tRNA synthetase [Source:UniProtKB/TrEMBL;Acc:A0A1S4H1T1]	9.6e-05	2.1e-05	0.000127
AGAP012167	phosphoglucose isomerase (glucose-6-phosphate isomerase)	9.6e-05	9.3e-05	0.000289
AGAP000086	#N/A	9.5e-05	3.7e-05	6e-05
AGAP001318	acetyl-CoA C-acetyltransferase	9.4e-05	5e-05	0.000132
AGAP006918	NADH dehydrogenase (ubiquinone) 1 alpha subcomplex 8	9.4e-05	0.000112	0
AGAP002054	fermitin family homolog 2	9.3e-05	2.8e-05	4.4e-05
AGAP003047	ATP-dependent RNA helicase	9.3e-05	8.1e-05	2.6e-05
AGAP011130	NADH dehydrogenase (ubiquinone) 1 alpha subcomplex 10	9.3e-05	3.3e-05	3.9e-05
AGAP002122	60S ribosomal protein L32	9.2e-05	4.9e-05	0.000155
AGAP009324	60S ribosomal protein L34	9.2e-05	0.000146	0.000194
AGAP012343	neuromusculin	9.2e-05	1.6e-05	0
AGAP009172	prolyl oligopeptidase	9.1e-05	1.7e-05	0.000149
AGAP010331	heat shock protein 110kDa	9.1e-05	5.6e-05	7.7e-05
AGAP006901	unspecified product	9e-05	7.7e-05	9.1e-05
AGAP007082	NADH dehydrogenase (ubiquinone) Fe-S protein 4	9e-05	0	0
AGAP001476	Innexin inx2	8.9e-05	0.000105	0
AGAP011423	20S proteasome subunit beta 2	8.9e-05	2.3e-05	0.000131
AGAP004583	heat shock 70kDa protein	8.8e-05	0.000139	0.000136
AGAP006179	troponin C	8.8e-05	0	0.000195
AGAP007258	aconitate hydratase 1 / homoaconitase	8.7e-05	3.6e-05	0.000127
AGAP002170	NADH dehydrogenase (ubiquinone) flavoprotein 2	8.6e-05	0	0
AGAP004296	signal peptidase complex subunit 1	8.6e-05	0	0
AGAP004852	Adducin	8.6e-05	0.0001	4.4e-05
AGAP005820	unspecified product	8.6e-05	0	0
AGAP007784	unspecified product	8.6e-05	0.000127	4.1e-05
AGAP006688	signal recognition particle receptor subunit beta	8.5e-05	0	2.1e-05
AGAP008785	Ras suppressor protein 1	8.5e-05	2.2e-05	1.8e-05
AGAP009865	NADH dehydrogenase (ubiquinone) 1 beta subcomplex 9	8.5e-05	0	7.1e-05
AGAP001613	unspecified product	8.4e-05	5.7e-05	3e-05
AGAP003716	Twinfilin [Source:UniProtKB/Swiss-Prot;Acc:Q7QG28]	8.4e-05	0	0
AGAP003717	Twinfilin-1	8.4e-05	0	0
AGAP009694	Chaperonin containing TCP1 subunit 2	8.3e-05	4.8e-05	1.9e-05
AGAP010895	spectrin beta	8.3e-05	7.6e-05	1.4e-05
AGAP011504	protein transport protein SEC61 subunit beta	8.3e-05	0	0
AGAP005467	vigilin	8.2e-05	8e-05	0
AGAP001056	ubiquitin-conjugating enzyme E2 L3	8.1e-05	0	0.00034
AGAP001381	laminin, beta 1	8.1e-05	1.4e-05	3.9e-05
AGAP009310	peptide chain release factor subunit 3	8.1e-05	8.1e-05	2.8e-05
AGAP012068	calpain, invertebrate	8.1e-05	6.4e-05	1.3e-05
AGAP000553	protein white	8e-05	0	9e-06
AGAP001930	heterogeneous nuclear ribonucleoprotein 27C	8e-05	9.5e-05	1.3e-05
AGAP004960	26S proteasome alpha 3 subunit	8e-05	7.5e-05	0.000161
AGAP007543	thioredoxin peroxidase 3	8e-05	0	0
AGAP009365	cellular retinaldehyde binding protein	8e-05	6.3e-05	0.000118
AGAP009377	Cellular retinaldehyde-binding protein [Source:UniProtKB/TrEMBL;Acc:A0A1S4H0Y4]	8e-05	6.3e-05	0.000118
AGAP001211	Ras-related protein Rab-8A	7.9e-05	9.4e-05	5e-05
AGAP003021	Clathrin heavy chain [Source:UniProtKB/TrEMBL;Acc:Q7PQY9]	7.9e-05	6.6e-05	0
AGAP006096	succinyl-CoA transferase	7.9e-05	2.5e-05	5e-05
AGAP012352	Niemann-Pick C2 protein	7.9e-05	0	6.6e-05
AGAP000943	chloride intracellular channel	7.8e-05	0	0
AGAP001419	unspecified product	7.8e-05	2.4e-05	0
AGAP004819	receptor expression-enhancing protein 5	7.8e-05	4.1e-05	3.3e-05
AGAP004559	Ras-related protein	7.7e-05	9.1e-05	2.4e-05
AGAP009105	Serine/threonine-protein phosphatase 2A 65 kDa regulatory subunit A beta isoform isoform c	7.7e-05	3.3e-05	9e-06
AGAP001711	NADH dehydrogenase (ubiquinone) Fe-S protein 8	7.6e-05	0	0
AGAP007921	sterol carrier protein 2	7.6e-05	1.2e-05	0
AGAP010156	ATP citrate lyase	7.6e-05	1.8e-05	6.3e-05
AGAP012188	ubiquinol-cytochrome c reductase subunit 7	7.5e-05	0	0
AGAP001919	protein disulfide-isomerase A6	7.4e-05	1.5e-05	3.5e-05
AGAP003277	cathepsin D	7.4e-05	0	0.000121
AGAP003167	NAD(P) transhydrogenase	7.3e-05	4.3e-05	1e-05
AGAP005122	UBX domain-containing protein 1	7.3e-05	1.7e-05	6.6e-05
AGAP006821	acetyl-CoA acyltransferase 2	7.3e-05	3.3e-05	0.000196
AGAP011157	cytosolic prostaglandin-E synthase	7.3e-05	0	0
AGAP012140	Eukaryotic translation initiation factor 3 subunit B [Source:UniProtKB/Swiss-Prot;Acc:Q7PZY1]	7.3e-05	2.9e-05	8e-06
AGAP003475	leucyl aminopeptidase	7.2e-05	8.8e-05	0.000121
AGAP004159	unspecified product	7.2e-05	8.3e-05	0.000141
AGAP005080	Ribulose-phosphate 3-epimerase [Source:UniProtKB/TrEMBL;Acc:Q7Q9R5]	7.2e-05	2.9e-05	0
AGAP012113	ubiquitin carboxyl-terminal hydrolase L3	7.2e-05	0	0
AGAP001995	26S proteasome alpha 2 subunit	7.1e-05	5.6e-05	0.000289
AGAP000367	glyoxalase domain-containing protein 4	7e-05	4.4e-05	0
AGAP005559	26S proteasome 26S non-ATPase subunit N10	7e-05	1.6e-05	0
AGAP003767	unspecified product	6.9e-05	7.8e-05	0
AGAP012577	unspecified product	6.8e-05	2.4e-05	6.7e-05
AGAP003069	signal peptidase, endoplasmic reticulum-type	6.7e-05	7.1e-05	0
AGAP008408	unspecified product	6.7e-05	3.2e-05	1.3e-05
AGAP010172	protein phosphatase 2 (formerly 2A), catalytic subunit	6.7e-05	6.3e-05	0
AGAP001884	fumarate hydratase, class II	6.6e-05	0.000129	0.000186
AGAP004886	unspecified product	6.6e-05	0	0
AGAP003742	regulator of chromosome condensation	6.5e-05	0	5.1e-05
AGAP006353	Histidine triad nucleotide binding protein 1	6.5e-05	0	0.000369
AGAP007663	unspecified product	6.5e-05	0	0.000143
AGAP002192	isocitrate dehydrogenase (NAD+)	6.4e-05	3.4e-05	1.4e-05
AGAP003430	vacuolar H+ ATPase M8.9 accessory subunit	6.4e-05	0	9.6e-05
AGAP007340	#N/A	6.4e-05	1.1e-05	0
AGAP007791	sodium/potassium-transporting ATPase subunit beta	6.4e-05	0.000101	0
AGAP010876	molecular chaperone DnaK	6.4e-05	4.1e-05	9.8e-05
AGAP011872	UBA_e1_C domain-containing protein [Source:UniProtKB/TrEMBL;Acc:A0A1S4H7Q4]	6.4e-05	7.7e-05	4.2e-05
AGAP003052	small glutamine-rich tetratricopeptide repeat-containing protein alpha	6.3e-05	0	0
AGAP007967	Selenide, water dikinase [Source:UniProtKB/TrEMBL;Acc:A0A1S4GWU2]	6.3e-05	1.6e-05	1.3e-05
AGAP009439	membrane protein GNA1220	6.3e-05	0	0
AGAP001039	cytochrome P450	6.2e-05	0	0
AGAP005981	DnaJ homolog subfamily A member 1	6.2e-05	4.9e-05	3.9e-05
AGAP006733	THO complex subunit 4	6.1e-05	4.8e-05	1.9e-05
AGAP006771	eiger	6.1e-05	0.00012	0.000124
AGAP000375	unspecified product	6e-05	6.3e-05	0
AGAP001617	Ras-related protein Rab-7A	6e-05	0	0
AGAP004237	nuclear lamin L1 alpha	6e-05	0	5.9e-05
AGAP001372	unspecified product	5.9e-05	3.1e-05	0
AGAP004382	glutathione S-transferase delta class 3	5.9e-05	0.000155	0.000149
AGAP028034	unspecified product	5.9e-05	7e-05	0
AGAP000284	cytochrome P450	5.8e-05	2.6e-05	0
AGAP005904	guanine nucleotide-binding protein G(i) subunit alpha	5.8e-05	0	0
AGAP008604	glycyl-tRNA synthetase	5.8e-05	3.3e-05	3.3e-05
AGAP010718	20S proteasome subunit beta 5	5.8e-05	0	0.00011
AGAP001653	NADH dehydrogenase (ubiquinone) Fe-S protein 1	5.7e-05	9e-05	6.5e-05
AGAP007309	succinate dehydrogenase (ubiquinone) iron-sulfur subunit	5.7e-05	4.5e-05	0.000108
AGAP009953	guanine nucleotide-binding protein G(I)/G(S)/G(O) subunit gamma-13	5.7e-05	0	0
AGAP003067	cytochrome P450	5.6e-05	1.3e-05	0
AGAP003119	translation initiation factor 1A	5.6e-05	0	0
AGAP009468	ATP-binding cassette transporter (ABC transporter) family G member 17 [Source:UniProtKB/TrEMBL;Acc:A0A1S4H187]	5.6e-05	2.2e-05	0
AGAP002499	methylmalonate-semialdehyde dehydrogenase (acylating), mitochondrial	5.5e-05	5e-05	0.0001
AGAP007473	FK506-binding protein [Source:UniProtKB/TrEMBL;Acc:Q7QJE1]	5.5e-05	0	8.4e-05
AGAP001620	unspecified product	5.4e-05	0.000255	0.000204
AGAP005197	E2 ubiquitin-conjugating enzyme, bendless	5.4e-05	4.3e-05	0
AGAP006383	oligosaccharyltransferase complex subunit beta	5.4e-05	0.000142	0
AGAP008684	juvenile hormone epoxide hydrolase 1	5.4e-05	1.4e-05	0
AGAP010557	B-cell receptor-associated protein 31	5.4e-05	8.4e-05	0
AGAP000396	thioredoxin peroxidase 1	5.3e-05	0	0
AGAP001759	protein transport protein SEC23	5.3e-05	8e-06	0
AGAP002915	unspecified product	5.3e-05	4.8e-05	2.8e-05
AGAP007491	Sulfhydryl oxidase [Source:UniProtKB/TrEMBL;Acc:Q5TWZ0]	5.3e-05	3.7e-05	1.5e-05
AGAP007633	solute carrier family 36 (proton-coupled amino acid transporter)	5.3e-05	4.2e-05	1.1e-05
AGAP007768	mitochondrial cytochrome c oxidase subunit VIC	5.3e-05	8.3e-05	0
AGAP005380	unspecified product	5.2e-05	0	0
AGAP009291	Coatomer subunit gamma	5.2e-05	0	0
AGAP013544	L-gulonate 3-dehydrogenase	5.2e-05	0	1.7e-05
AGAP009443	excitatory amino acid transporter 3	5.1e-05	0	0
AGAP001440	26S proteasome 26S non-ATPase subunit N6	5e-05	0	2.5e-05
AGAP001678	#N/A	5e-05	8.3e-05	3.8e-05
AGAP004055	2-oxoglutarate dehydrogenase E2 component (dihydrolipoamide succinyltransferas	5e-05	9.2e-05	0.000137
AGAP006879	F-type H+-transporting ATPase subunit e	5e-05	0	0
AGAP011166	Serine/threonine-protein phosphatase [Source:UniProtKB/TrEMBL;Acc:Q7PSR8]	5e-05	0	4.8e-05
AGAP011895	Uroporphyrinogen decarboxylase [Source:UniProtKB/TrEMBL;Acc:A0A1S4H7R9]	5e-05	3.2e-05	0.000127
AGAP001306	actin related protein 2/3 complex, subunit 4	4.9e-05	0	0
AGAP004321	peptidyl-prolyl cis-trans isomerase NIMA-interacting 1	4.9e-05	0	3.1e-05
AGAP010866	6-phosphogluconolactonase	4.9e-05	0	0.000186
AGAP012761	Synaptic vesicle protein	4.9e-05	3.1e-05	0
AGAP002521	hydroxybutyrate dehydrogenase	4.8e-05	2.5e-05	0
AGAP004592	splicing factor, arginine/serine-rich 4/5/6	4.8e-05	0	0
AGAP008115	unspecified product	4.8e-05	0	0
AGAP005079	guanine nucleotide-binding protein G(q) alpha subunit	4.7e-05	0	0
AGAP008730	6-pyruvoyltetrahydropterin/6-carboxytetrahydropterin synthase	4.7e-05	0	0
AGAP009132	CKLF-like MARVEL transmembrane domain-containing protein 4	4.7e-05	7.4e-05	0
AGAP001488	innexin 2	4.6e-05	0	5.8e-05
AGAP003016	mesencephalic astrocyte-derived neurotrophic factor homolog	4.6e-05	3.6e-05	0.000174
AGAP004929	aminoacyl tRNA synthase complex-interacting multifunctional protein 3	4.6e-05	0	0
AGAP001341	bleomycin hydrolase	4.5e-05	4.3e-05	9.2e-05
AGAP002093	unspecified product	4.5e-05	1e-05	0
AGAP004161	myofilin variant C	4.5e-05	0	0
AGAP012708	unspecified product	4.5e-05	0.000357	0.000229
AGAP000794	NADH dehydrogenase (ubiquinone) Fe-S protein 2	4.4e-05	1.4e-05	1.1e-05
AGAP002429	cytochrome P450	4.4e-05	0	0
AGAP004227	ADP-ribosylation factor-like protein	4.4e-05	0	0
AGAP005860	phosphoglucomutase	4.4e-05	0	0
AGAP007362	SH3 domain-binding glutamic acid-rich-like protein 3	4.4e-05	0	5.5e-05
AGAP011996	Protein RER1 [Source:UniProtKB/TrEMBL;Acc:Q7PV51]	4.4e-05	3.5e-05	0
AGAP000720	neuronal cell adhesion molecule	4.3e-05	2.1e-05	8e-06
AGAP003360	dynein light chain roadblock-type	4.3e-05	6.7e-05	5.4e-05
AGAP003719	Ferrochelatase [Source:UniProtKB/TrEMBL;Acc:Q7QG25]	4.3e-05	8.4e-05	1.4e-05
AGAP003879	vacuolar H+ ATPase AC45 accessory subunit	4.3e-05	1.7e-05	5.4e-05
AGAP004098	GTP-binding protein SAR1	4.3e-05	3.4e-05	0
AGAP001423	Bifunctional purine biosynthesis protein	4.2e-05	5.5e-05	6.2e-05
AGAP007642	ATP-dependent 6-phosphofructokinase	4.2e-05	3.3e-05	7.9e-05
AGAP009491	F-type H+-transporting ATPase subunit g	4.2e-05	0.000131	0.000158
AGAP010011	Protein MEMO1	4.2e-05	0	0
AGAP000416	hydroxyacylglutathione hydrolase	4.1e-05	0	5.2e-05
AGAP000672	Obg-like ATPase 1 [Source:UniProtKB/TrEMBL;Acc:Q7QEG0]	4.1e-05	3.3e-05	1.3e-05
AGAP000909	endoplasmic reticulum resident protein 44 precursor	4.1e-05	0	1.3e-05
AGAP004418	unspecified product	4.1e-05	0	0
AGAP008803	unspecified product	4.1e-05	2.3e-05	0
AGAP009467	ATP-binding cassette transporter (ABC transporter) family G member 16 [Source:UniProtKB/TrEMBL;Acc:A0A1S4H190]	4.1e-05	0	0
AGAP010002	unspecified product	4.1e-05	0	0
AGAP010330	unspecified product	4.1e-05	3.3e-05	0
AGAP001273	karyopherin (importin) alpha 4	4e-05	3.8e-05	0
AGAP001279	protein phosphatase 3, catalytic subunit	4e-05	3.7e-05	3e-05
AGAP003538	60S ribosomal protein L36a	4e-05	0	0
AGAP005744	leucine-rich immune protein (Coil-less)	4e-05	1.6e-05	3.8e-05
AGAP000622	unspecified product	3.9e-05	5.1e-05	4.1e-05
AGAP005110	unspecified product	3.9e-05	0	0
AGAP007939	starch phosphorylase	3.9e-05	8.5e-05	1.9e-05
AGAP009156	unspecified product	3.9e-05	0	0.000147
AGAP011363	Ras-related protein Rab-6A	3.9e-05	3.1e-05	5e-05
AGAP000433	Ras-related protein Rab-39B	3.8e-05	3e-05	4.8e-05
AGAP000719	Adenosylhomocysteinase [Source:UniProtKB/Swiss-Prot;Acc:O76757]	3.8e-05	7.5e-05	0
AGAP002465	ferritin heavy chain	3.8e-05	0	0.000193
AGAP002759	Chaperonin containing TCP1 subunit 3	3.8e-05	4.8e-05	1e-05
AGAP006459	protein translation factor SUI1	3.8e-05	0	4.7e-05
AGAP011174	26S proteasome regulatory subunit T1 [Source:UniProtKB/TrEMBL;Acc:Q7QHG0]	3.8e-05	6e-05	0
AGAP001662	unspecified product	3.7e-05	7e-06	4e-06
AGAP010251	coatomer protein complex, subunit alpha (xenin)	3.7e-05	5e-06	0
AGAP000792	Adenosylhomocysteinase [Source:UniProtKB/TrEMBL;Acc:Q7QE71]	3.6e-05	1.4e-05	2.3e-05
AGAP004256	unspecified product	3.6e-05	0	0
AGAP004991	20S proteasome subunit beta 6	3.6e-05	0	4.5e-05
AGAP008255	#N/A	3.6e-05	8.6e-05	1.5e-05
AGAP010375	#N/A	3.6e-05	0.000197	2.3e-05
AGAP002534	dihydropteridine reductase	3.5e-05	2.8e-05	8.9e-05
AGAP004798	Coatomer protein complex, subunit beta 2	3.5e-05	2.7e-05	0
AGAP009182	protein transport protein SEC61 subunit alpha	3.5e-05	0	0
AGAP010420	valyl-tRNA synthetase	3.5e-05	0	1.5e-05
AGAP011551	protein transport protein SEC31	3.5e-05	1.5e-05	0
AGAP013333	Phosphate carrier, mitochondrial	3.5e-05	0.00013	3e-05
AGAP007562	unspecified product	3.4e-05	3.1e-05	5e-06
AGAP012986	unspecified product	3.4e-05	0	4.3e-05
AGAP002520	short-chain dehydrogenease/reductase	3.3e-05	2.6e-05	0
AGAP002653	phenylalanyl-tRNA synthetase alpha chain	3.3e-05	1.3e-05	0
AGAP002780	pre-mRNA branch site protein p14	3.3e-05	0	0
AGAP006243	Phosphatidylinositol-4,5-bisphosphate 4-phosphatase [Source:UniProtKB/TrEMBL;Acc:Q7Q5R8]	3.3e-05	2.6e-05	0
AGAP008582	Alpha-mannosidase [Source:UniProtKB/TrEMBL;Acc:A0A1S4GYP5]	3.3e-05	3.9e-05	7.3e-05
AGAP009201	collagen type IV alpha	3.3e-05	4.4e-05	4.1e-05
AGAP007500	lachesin	3.2e-05	0	0
AGAP000823	CD81 antigen	3.1e-05	0	0
AGAP004235	elongation factor 1-delta	3.1e-05	0	0.000117
AGAP004749	coproporphyrinogen III oxidase	3.1e-05	0	1.3e-05
AGAP007325	unspecified product	3.1e-05	0	7.9e-05
AGAP007777	unspecified product	3.1e-05	0	3.9e-05
AGAP008249	Chaperonin containing TCP1 subunit 5	3.1e-05	1.2e-05	0
AGAP011849	platelet-activating factor acetylhydrolase IB subunit alpha	3.1e-05	0	0
AGAP012981	NipSnap homolog 2	3.1e-05	0	0
AGAP000053	Mannose-6-phosphate isomerase [Source:UniProtKB/TrEMBL;Acc:Q7QEL8]	3e-05	0	0
AGAP002762	Chaperonin containing TCP1 subunit 7	3e-05	4.8e-05	0
AGAP003200	NipSnap homolog 2	3e-05	0	0
AGAP004725	Eukaryotic translation initiation factor 3 subunit C [Source:UniProtKB/Swiss-Prot;Acc:Q7PMU8]	3e-05	3.4e-05	1.1e-05
AGAP006570	myo-inositol-1(or 4)-monophosphatase	3e-05	0	0
AGAP007049	unspecified product	3e-05	0	0
AGAP009224	unspecified product	3e-05	1.6e-05	0
AGAP001082	saposin	2.9e-05	0	4.7e-05
AGAP002935	Eukaryotic translation initiation factor 3 subunit F [Source:UniProtKB/Swiss-Prot;Acc:Q7QD36]	2.9e-05	9.1e-05	0
AGAP003789	flotillin	2.9e-05	3.1e-05	0
AGAP005979	unspecified product	2.9e-05	0	0
AGAP011126	spermidine synthase	2.9e-05	0	1.8e-05
AGAP000145	E2 ubiquitin-conjugating enzyme E2D, effete	2.8e-05	0.000177	0
AGAP004758	26S proteasome 26S non-ATPase subunit N13	2.8e-05	1.5e-05	0
AGAP007055	sodium-dependent dicarboxylate transporter sdcS	2.8e-05	1.1e-05	5.3e-05
AGAP008060	imaginal disc growth factor 2	2.8e-05	3e-05	2.4e-05
AGAP010175	adenylyl cyclase-associated protein 1	2.8e-05	7e-06	0
AGAP011727	syntaxin 13	2.8e-05	0	0
AGAP011833	enoyl-CoA hydratase	2.8e-05	2.2e-05	0
AGAP013202	unspecified product	2.8e-05	0	0
AGAP000255	unspecified product	2.7e-05	0	0
AGAP009652	NADH dehydrogenase (ubiquinone) 1 alpha subcomplex 13	2.7e-05	4.3e-05	0
AGAP001767	Peptidase (mitochondrial processing) beta	2.6e-05	0	2.2e-05
AGAP002183	Signal recognition particle subunit SRP68 [Source:UniProtKB/TrEMBL;Acc:Q7QK73]	2.6e-05	4.2e-05	0
AGAP007619	cytosolic nonspecific dipeptidase	2.6e-05	0	0
AGAP009668	lysosomal-associated membrane protein 1/2	2.6e-05	0	0
AGAP007160	alpha-crystallin chain B	2.5e-05	0	0
AGAP008345	methionyl aminopeptidase	2.5e-05	0	0
AGAP010010	oligosaccharyltransferase complex subunit gamma	2.5e-05	0	0
AGAP011800	Transaldolase [Source:UniProtKB/TrEMBL;Acc:Q7PZ95]	2.5e-05	0	0.000188
AGAP012819	dipeptidyl-peptidase 3	2.5e-05	3.9e-05	0.000186
AGAP003586	Phosphate carrier, mitochondrial	2.4e-05	0.000187	0.000135
AGAP003883	peptidyl-tRNA hydrolase, PTH2 family	2.4e-05	3.8e-05	0
AGAP010560	#N/A	2.4e-05	0	0.000119
AGAP011104	unspecified product	2.4e-05	0	0
AGAP013039	unspecified product	2.4e-05	0	3e-05
AGAP001826	lipophorin	2.3e-05	1e-05	4.6e-05
AGAP002931	ADP-ribosylation factor 2	2.3e-05	0.000253	0.000203
AGAP003623	long-chain acyl-CoA synthetase	2.3e-05	0	0
AGAP003860	proline dehydrogenase	2.3e-05	0	0
AGAP006130	Eukaryotic translation initiation factor 3 subunit L [Source:UniProtKB/Swiss-Prot;Acc:Q7Q5Y8]	2.3e-05	4.8e-05	1e-05
AGAP012014	ADP-ribosylation factor 1	2.3e-05	0.000322	0.000258
AGAP000862	alpha 1,3-glucosidase	2.2e-05	1.4e-05	2.2e-05
AGAP001313	Muscular protein 20	2.2e-05	3.5e-05	5.5e-05
AGAP001459	60S ribosomal protein L17 [Source:UniProtKB/Swiss-Prot;Acc:A0NGY0]	2.2e-05	0	0
AGAP001959	secernin	2.2e-05	0	0
AGAP002364	MICOS complex subunit MIC60 [Source:UniProtKB/TrEMBL;Acc:F5HK71]	2.2e-05	9e-06	7e-06
AGAP004238	Chaperonin containing TCP1 subunit 1	2.2e-05	2.3e-05	9e-06
AGAP004940	unspecified product	2.2e-05	3.4e-05	1.4e-05
AGAP009264	Ethanolamine-phosphate cytidylyltransferase [Source:UniProtKB/TrEMBL;Acc:A0A1S4H1E2]	2.2e-05	0	0
AGAP028387	cytochrome b [Source:European Nucleotide Archive;Acc:CYTB]	2.2e-05	6.9e-05	0
AGAP001407	26S proteasome regulatory subunit T4	2.1e-05	6.6e-05	0
AGAP009788	translocation protein SEC62	2.1e-05	1.6e-05	0
AGAP000378	programmed cell death protein 4	2e-05	1.5e-05	3.7e-05
AGAP001894	arrestin domain-containing protein 3	2e-05	0	0
AGAP001928	nucleosome assembly protein 1-like 1	2e-05	8e-05	0
AGAP002058	beta-galactosidase	2e-05	3.1e-05	2.5e-05
AGAP003008	#N/A	2e-05	0	0
AGAP003711	V-type H+-transporting ATPase subunit I	2e-05	8e-06	0
AGAP004743	Transmembrane emp24 domain-containing protein	2e-05	0	0
AGAP005425	Actin-binding LIM protein [Source:UniProtKB/TrEMBL;Acc:A0A1S4GPU8]	2e-05	0	0
AGAP007737	unspecified product	2e-05	1.6e-05	0
AGAP008838	minor histocompatibility antigen H13	2e-05	1.6e-05	0
AGAP000044	thioredoxin domain-containing protein	1.9e-05	0	0
AGAP001669	cuticular protein RR-2 family 6	1.9e-05	0	2.4e-05
AGAP002157	thrombospondin 2/3/4/5	1.9e-05	0	0
AGAP002481	26S proteasome 26S non-ATPase subunit N1	1.9e-05	2.2e-05	0
AGAP003597	histone-lysine N-methyltransferase SUV39H	1.9e-05	8e-06	0
AGAP006944	Eukaryotic translation initiation factor 3 subunit E [Source:UniProtKB/Swiss-Prot;Acc:Q7QIL8]	1.9e-05	3e-05	0
AGAP009094	cysteine desulfurase	1.9e-05	0	1.2e-05
AGAP009919	transmembrane 9 superfamily member 2/4	1.9e-05	0	0
AGAP010608	clathrin light chain	1.9e-05	0	0
AGAP011447	protein DEK	1.9e-05	3e-05	5.7e-05
AGAP002181	unspecified product	1.8e-05	4.2e-05	0
AGAP006244	CTL-like protein 1 [Source:UniProtKB/Swiss-Prot;Acc:Q7Q5R7]	1.8e-05	9e-06	0
AGAP006948	tubulin polymerization-promoting protein	1.8e-05	0	0
AGAP010174	oligosaccharyltransferase complex subunit alpha (ribophorin I)	1.8e-05	0	0
AGAP012185	erythrocyte membrane protein band 4.1	1.8e-05	4.7e-05	0
AGAP000028	calcium/calmodulin-dependent protein kinase (CaM kinase) II	1.7e-05	0	0
AGAP000935	mitochondrial processing peptidase	1.7e-05	1.4e-05	0
AGAP001666	cuticular protein RR-2 family 3	1.7e-05	0	2.1e-05
AGAP001667	cuticular protein RR-2 family 4	1.7e-05	0	2.1e-05
AGAP004109	Xaa-Pro aminopeptidase	1.7e-05	0	0
AGAP004340	unspecified product	1.7e-05	0	0
AGAP004551	gamma-interferon-inducible lysosomal thiol reductase	1.7e-05	0	0
AGAP007310	#N/A	1.7e-05	0	0
AGAP009082	Probable 26S proteasome non-ATPase regulatory subunit 3 [Source:UniProtKB/Swiss-Prot;Acc:O61470]	1.7e-05	3.9e-05	0
AGAP009486	V-type H+-transporting ATPase 54 kD subunit	1.7e-05	0	0
AGAP009651	CD63 antigen	1.7e-05	5.3e-05	8.4e-05
AGAP009745	Sugar transporter ERD6-like 4	1.7e-05	0	0
AGAP011208	#N/A	1.7e-05	0	4.2e-05
AGAP012006	Protein phosphatase 1 regulatory subunit 16A [Source:UniProtKB/TrEMBL;Acc:A0A1S4H860]	1.7e-05	1.8e-05	0
AGAP012154	solute carrier family 15 member 1	1.7e-05	0	0
AGAP000577	AMP deaminase	1.6e-05	0	7e-06
AGAP000756	carboxypeptidase M	1.6e-05	0	3.1e-05
AGAP002655	unspecified product	1.6e-05	1.7e-05	1.4e-05
AGAP003477	Chaperonin containing TCP1 subunit 6	1.6e-05	6.1e-05	2.9e-05
AGAP005992	cytochrome P450	1.6e-05	0	0
AGAP008137	Niemann-Pick C1 protein	1.6e-05	5e-06	0
AGAP008193	Nidogen (entactin) [Source:UniProtKB/TrEMBL;Acc:A0A1S4GXK2]	1.6e-05	5e-06	0.000115
AGAP009672	unspecified product	1.6e-05	0	0
AGAP013145	unspecified product	1.6e-05	0	0
AGAP002278	ATP-binding cassette transporter (ABC transporter) family B member 1	1.5e-05	0	0
AGAP002969	asparaginyl-tRNA synthetase	1.5e-05	2.4e-05	9e-06
AGAP005129	5'-methylthioadenosine phosphorylase	1.5e-05	2.3e-05	7.5e-05
AGAP005543	syntaxin 7	1.5e-05	6.9e-05	0
AGAP005576	aspartyl-tRNA synthetase	1.5e-05	3.6e-05	1e-05
AGAP006452	unspecified product	1.5e-05	4e-06	6e-06
AGAP009505	Chaperonin containing TCP1 subunit 4	1.5e-05	1.2e-05	0
AGAP012445	phosphatidate phosphatase	1.5e-05	0	0
AGAP001765	golgin subfamily A member 1	1.4e-05	0	0
AGAP002101	isoleucyl-tRNA synthetase	1.4e-05	0	0
AGAP002390	unspecified product	1.4e-05	0	0
AGAP003124	dihydropyrimidinase	1.4e-05	0	9e-06
AGAP003192	alpha-soluble NSF attachment protein	1.4e-05	0	0
AGAP004065	hemomucin	1.4e-05	1.1e-05	0
AGAP006141	Capping protein (actin filament) muscle Z-line, alpha 1	1.4e-05	0	0
AGAP006904	matrix metalloprotease 1	1.4e-05	0	0
AGAP008000	sepiapterin reductase	1.4e-05	0	0
AGAP009200	collagen type IV alpha	1.4e-05	2.5e-05	1.7e-05
AGAP009336	unspecified product	1.4e-05	0	0
AGAP001827	hypoxia up-regulated 1	1.3e-05	1.3e-05	0
AGAP004747	Uncharacterized protein C05D11.1	1.3e-05	7e-06	5e-06
AGAP005075	unspecified product	1.3e-05	0	0
AGAP005420	unspecified product	1.3e-05	4.1e-05	0
AGAP007881	Steroid dehydrogenase	1.3e-05	0	0
AGAP009610	glyoxylate/hydroxypyruvate reductase	1.3e-05	0	1.6e-05
AGAP011051	aldehyde reductase	1.3e-05	0	0
AGAP000320	dynein intermediate chain, cytosolic	1.2e-05	9e-06	0
AGAP003219	unspecified product	1.2e-05	0	1.5e-05
AGAP005471	unspecified product	1.2e-05	6e-06	0
AGAP005569	Protein kinase domain-containing protein [Source:UniProtKB/TrEMBL;Acc:Q7Q707]	1.2e-05	0	1.5e-05
AGAP005728	puromycin-sensitive aminopeptidase	1.2e-05	1.2e-05	2e-05
AGAP007879	Steroid dehydrogenase	1.2e-05	0	0
AGAP009515	TOLL pathway signalling NF-kappaB Relish-like transcription factor	1.2e-05	9e-06	0
AGAP009554	#N/A	1.2e-05	2e-06	0
AGAP010139	GMP synthase (glutamine-hydrolysing)	1.2e-05	0	0
AGAP012135	26S proteasome 26S non-ATPase subunit N8	1.2e-05	0.000135	0
AGAP000399	squid	1.1e-05	0	0.000115
AGAP001651	26S proteasome 26S non-ATPase subunit N9	1.1e-05	0	0
AGAP008863	#N/A	1.1e-05	2.9e-05	9e-06
AGAP011190	eukaryotic translation initiation factor 2 subunit alpha	1.1e-05	3.6e-05	0
AGAP011296	unspecified product	1.1e-05	0	5.5e-05
AGAP012283	cysteinyl-tRNA synthetase	1.1e-05	0	0
AGAP013338	unspecified product	1.1e-05	2.7e-05	1.4e-05
AGAP000616	26S proteasome regulatory subunit T5	1e-05	0	0
AGAP001951	butyryl-CoA dehydrogenase	1e-05	1.6e-05	5.2e-05
AGAP003027	dumpy-like protein	1e-05	0	6.3e-05
AGAP003220	unspecified product	1e-05	0	0
AGAP004487	SNX5 protein	1e-05	0	0
AGAP009075	ATP-dependent RNA helicase UAP56/SUB2	1e-05	9.2e-05	0
AGAP011789	CLIP-domain serine protease	1e-05	0	0
AGAP002378	Adenylosuccinate lyase [Source:UniProtKB/TrEMBL;Acc:Q7QBZ6]	9e-06	0	0
AGAP003405	adenylosuccinate synthase	9e-06	0	0
AGAP003893	C-terminal-binding protein	9e-06	0	1.1e-05
AGAP004376	aldose 1-epimerase	9e-06	0	0
AGAP007104	farnesyl diphosphate synthase	9e-06	0	0
AGAP007889	UDP-N-acetylglucosamine pyrophosphorylase [Source:UniProtKB/TrEMBL;Acc:A0A1S4GWJ6]	9e-06	0	0
AGAP009265	Ectonucleoside triphosphate diphosphohydrolase 5/6 [Source:UniProtKB/TrEMBL;Acc:A0A1S4H0M9]	9e-06	0	0
AGAP010031	testis specific tektin	9e-06	0	0
AGAP010310	eukaryotic peptide chain release factor subunit	9e-06	0	0
AGAP011286	optic atrophy protein 1	9e-06	0	6e-06
AGAP013414	unspecified product	9e-06	1.4e-05	3.8e-05
AGAP003003	tyrosyl-tRNA synthetase	8e-06	0	0
AGAP003077	glutamyl aminopeptidase	8e-06	0	1.6e-05
AGAP003997	casein kinase 1, gamma	8e-06	0	0
AGAP006576	malate/L-lactate dehydrogenase	8e-06	0	0
AGAP007217	pre-mRNA-processing factor 19	8e-06	0	0
AGAP008807	unspecified product	8e-06	0	0
AGAP008810	unspecified product	8e-06	0	0
AGAP009348	unspecified product	8e-06	0	0
AGAP010588	Chaperonin containing TCP1 subunit 8	8e-06	4.8e-05	0
AGAP013466	unspecified product	8e-06	0	0
AGAP000325	lysyl-tRNA synthetase, class II	7e-06	2.2e-05	0
AGAP002182	ATP-binding cassette transporter (ABC transporter) family E member 1	7e-06	1.1e-05	9e-06
AGAP002340	Eukaryotic translation initiation factor 3 subunit A [Source:UniProtKB/Swiss-Prot;Acc:Q7PGE8]	7e-06	1.2e-05	0
AGAP002549	nicalin homolog	7e-06	0	0
AGAP002945	bifunctional glutamyl/prolyl-tRNA synthetase	7e-06	1.1e-05	3e-06
AGAP003023	syntaxin-binding protein 1	7e-06	4.4e-05	0
AGAP003517	phenylalanyl-tRNA synthetase beta chain	7e-06	1.1e-05	0
AGAP004609	protein kinase C substrate 80K-H	7e-06	0	0
AGAP004742	Pyruvate carboxylase [Source:UniProtKB/TrEMBL;Acc:A7UUW7]	7e-06	1.1e-05	1.7e-05
AGAP004817	protein lingerer	7e-06	5e-06	0
AGAP004882	transmembrane 9 superfamily member 3	7e-06	0	0
AGAP005608	unspecified product	7e-06	0	5e-05
AGAP028164	unspecified product	7e-06	0	1.6e-05
AGAP028196	unspecified product	7e-06	2.2e-05	0
AGAP000926	inositol hexakisphosphate/diphosphoinositol-pentakisphosphate kinase	6e-06	6e-06	0
AGAP002365	unspecified product	6e-06	1.8e-05	1.4e-05
AGAP002654	unspecified product	6e-06	4.5e-05	0
AGAP004071	fimbrin	6e-06	0	0
AGAP004394	dipeptidyl-peptidase III	6e-06	9e-06	5.1e-05
AGAP004912	ATP-dependent RNA helicase DDX5/DBP2	6e-06	0	1.5e-05
AGAP004977	prophenoloxidase 6	6e-06	0	8e-06
AGAP005082	vacuolar protein sorting 13	6e-06	0	0
AGAP006258	prophenoloxidase 2	6e-06	0	8e-06
AGAP008896	dynamin 1-like protein	6e-06	0	0
AGAP000273	unspecified product	5e-06	0	0
AGAP005531	programmed cell death 6-interacting protein	5e-06	3.8e-05	6e-06
AGAP011764	unspecified product	5e-06	0	0
AGAP012248	ubiquitin carboxyl-terminal hydrolase 5/13	5e-06	2.3e-05	0
AGAP002665	vacuolar protein sorting 11	4e-06	0	0
AGAP003043	unspecified product	4e-06	0	0
AGAP007891	Methionyl-tRNA synthetase [Source:UniProtKB/TrEMBL;Acc:A0A1S4GWK4]	4e-06	2e-05	0
AGAP009915	unspecified product	4e-06	0	0
AGAP000747	mitogen-activated protein kinase kinase kinase 5	3e-06	0	0
AGAP011396	#N/A	3e-06	0	0
AGAP002502	translation initiation factor 4G	2e-06	0	0
AGAP005291	unspecified product	2e-06	0	0
AGAP006360	glutamate synthase (NADPH/NADH)	2e-06	0	0
AGAP004440	spectrin beta	1e-06	0	0
AGAP000204	unspecified product	0	0	3.5e-05
AGAP000297	unspecified product	0	0.000118	9.4e-05
AGAP000546	acyl-CoA-binding protein	0	0	0.000351
AGAP000561	kinesin family member 5	0	7e-06	0
AGAP001037	Xaa-Pro aminopeptidase	0	0	1.7e-05
AGAP001285	vacuolar protein sorting 4	0	5.6e-05	0
AGAP001321	unspecified product	0	0	7.7e-05
AGAP001364	Ubiquitin-fold modifier 1 [Source:UniProtKB/Swiss-Prot;Acc:Q7PXE2]	0	0	0.000178
AGAP001697	20S proteasome subunit beta 3	0	0	0.000127
AGAP001745	26S proteasome 26S non-ATPase subunit N2	0	6e-06	0
AGAP001796	unspecified product	0	0	4.4e-05
AGAP001939	maltase	0	2.8e-05	0
AGAP002149	#N/A	0	0	1.7e-05
AGAP002356	parvin, beta	0	3.6e-05	4.3e-05
AGAP002374	heterogeneous nuclear ribonucleoprotein A1/A3	0	3.6e-05	2.9e-05
AGAP002440	cell division cycle Cdc42 homolog	0	0	2.7e-05
AGAP002464	secreted ferritin G subunit	0	0	8.9e-05
AGAP002627	S-formylglutathione hydrolase [Source:UniProtKB/TrEMBL;Acc:Q7QCH6]	0	0	9.2e-05
AGAP002661	delta(3,5)-Delta(2,4)-dienoyl-CoA isomerase	0	0	3.3e-05
AGAP002752	DnaJ (Hsp40) homolog, subfamily C, member 3	0	1.3e-05	0
AGAP002754	60S ribosomal protein L35a	0	0	0.000112
AGAP003114	protein phosphatase 1, catalytic subunit	0	0	1.6e-05
AGAP003120	unspecified product	0	2.3e-05	1.8e-05
AGAP003134	FK506-binding protein 2	0	0	7.6e-05
AGAP003215	26S proteasome regulatory subunit T2	0	0	1.2e-05
AGAP003415	Grx3p	0	5.9e-05	0
AGAP003615	toll-interacting protein	0	9.6e-05	0
AGAP003663	ATP-dependent RNA helicase DBP2	0	0	1.5e-05
AGAP003805	EF-hand domain (C-terminal) containing 1	0	1e-05	0
AGAP003869	cytosol aminopeptidase	0	0	0.000134
AGAP004096	Serine/threonine-protein phosphatase 2A 56 kDa regulatory subunit epsilon	0	1.2e-05	0
AGAP004175	uridine monophosphate synthetase	0	2.6e-05	0
AGAP004351	ATP-dependent RNA helicase DDX43	0	0	1.5e-05
AGAP004380	glutathione S-transferase delta class 12	0	0	4.9e-05
AGAP004462	40S ribosomal protein S25	0	4.2e-05	0.000134
AGAP004677	methylenetetrahydrofolate dehydrogenase(NAD+) / 5,10-methenyltetrahydrofolate	0	0	1.3e-05
AGAP005282	guanine deaminase	0	0	2.3e-05
AGAP005418	aminoacyl tRNA synthase complex-interacting multifunctional protein 2	0	2e-05	0
AGAP005432	programmed cell death protein 5	0	0	8.1e-05
AGAP005462	unspecified product	0	4.5e-05	0
AGAP005468	unspecified product	0	0	0
AGAP005509	Ufm1-specific protease 1	0	0	2.3e-05
AGAP005652	ATP-dependent RNA helicase DDX5/DBP2	0	0	1.4e-05
AGAP005929	pyridoxine kinase	0	0	0.000101
AGAP005947	40S ribosomal protein S13 [Source:UniProtKB/Swiss-Prot;Acc:P52811]	0	4.3e-05	6.9e-05
AGAP006097	target of Myb-like protein 2	0	1.2e-05	0
AGAP006108	unspecified product	0	0	1.3e-05
AGAP006448	cAMP-dependent protein kinase regulator	0	2e-05	0
AGAP006573	integrin-linked kinase	0	4.4e-05	0
AGAP006586	unspecified product	0	0	5.5e-05
AGAP006613	Eukaryotic translation initiation factor 3 subunit J [Source:UniProtKB/Swiss-Prot;Acc:Q7Q566]	0	0	0.000103
AGAP006966	4-aminobutyrate aminotransferase, mitochondrial	0	0	1e-05
AGAP006996	mitochondrial translation elongation factor TU	0	7e-05	0
AGAP007163	3',5'-cyclic-nucleotide phosphodiesterase	0	7e-06	0
AGAP007209	Tetraspanin [Source:UniProtKB/TrEMBL;Acc:Q7PTA7]	0	8.6e-05	0.000114
AGAP007218	eukaryotic translation initiation factor 2, subunit 2 beta	0	2e-05	0
AGAP007243	26S proteasome regulatory subunit T6	0	1.6e-05	0
AGAP007297	NADH dehydrogenase (ubiquinone) 1 beta subcomplex 5	0	0	0.00011
AGAP007621	cytochrome c oxidase VIIc	0	9.7e-05	0
AGAP007654	Ras-related protein Rab-32	0	0	4.8e-05
AGAP007746	unspecified product	0	0	0.000103
AGAP007760	unspecified product	0	2e-05	0
AGAP007809	unspecified product	0	0	5e-05
AGAP007867	unspecified product	0	0	0.0002
AGAP007940	Reticulon-like protein [Source:UniProtKB/TrEMBL;Acc:A0A1S4GWR7]	0	9e-05	0
AGAP007954	RING finger protein 10	0	0	1.3e-05
AGAP007975	pyruvate dehydrogenase E2 component (dihydrolipoamide acetyltransferase)	0	3.8e-05	2e-05
AGAP008061	imaginal disc growth factor 4	0	0	2.3e-05
AGAP008303	splicing factor, arginine/serine-rich 7	0	0	4.6e-05
AGAP008525	unspecified product	0	0	8e-06
AGAP008617	26S proteasome 26S non-ATPase subunit N11	0	6.3e-05	0
AGAP008667	Hydroxysteroid (17-beta) dehydrogenase 4	0	9e-06	7e-06
AGAP008719	S-phase kinase-associated protein 1	0	0	3.2e-05
AGAP008952	lupus La protein	0	0	1.3e-05
AGAP008969	CYCLIN domain-containing protein [Source:UniProtKB/TrEMBL;Acc:A0A1S4GZQ6]	0	1.8e-05	0
AGAP009012	ubiquitin-like modifier-activating enzyme 5	0	1.7e-05	0
AGAP009135	ATP-dependent RNA helicase DDX6/DHH1	0	3e-05	0
AGAP009271	26S proteasome beta 1 subunit	0	0	6.8e-05
AGAP009305	glucosamine-6-phosphate isomerase	0	2.4e-05	1.9e-05
AGAP009317	adenylate kinase	0	0	2.6e-05
AGAP009341	protein phosphatase 2 (formerly 2A), regulatory subunit B'	0	1e-05	0
AGAP009372	unspecified product	0	0.000754	0.001359
AGAP009444	chromobox protein 5	0	0	4.9e-05
AGAP009621	alpha-N-acetylgalactosaminidase	0	1.5e-05	3.6e-05
AGAP009842	ribonuclease T2	0	2.1e-05	8.3e-05
AGAP009907	leukotriene-A4 hydrolase	0	0	8e-06
AGAP009944	Retinal dehydrogenase 2	0	1.3e-05	3.1e-05
AGAP010191	calumenin isoform b precursor	0	0	3.1e-05
AGAP010298	V-type H+-transporting ATPase subunit D	0	5.3e-05	0
AGAP010392	calumenin	0	4e-05	0.000128
AGAP010517	manganese-iron superoxide dismutase 1	0	0	0.000214
AGAP010561	#N/A	0	3.4e-05	5.5e-05
AGAP010624	Developmentally regulated GTP-binding protein	0	1.8e-05	0
AGAP010681	5'-nucleotidase [Source:UniProtKB/TrEMBL;Acc:Q7QE29]	0	2.2e-05	0
AGAP010691	TNF receptor-associated protein 1	0	1e-05	0
AGAP010719	unspecified product	0	1.2e-05	0
AGAP011172	cystathionine gamma-lyase	0	0	4e-05
AGAP011834	mitochondrial trans-2-enoyl-CoA reductase	0	0	2.9e-05
AGAP012028	copper chaperone	0	9.2e-05	0.000147
AGAP012045	ATP-dependent RNA helicase DDX5/DBP2	0	0	1.1e-05
AGAP012100	40S ribosomal protein S26 [Source:UniProtKB/Swiss-Prot;Acc:Q9GT45]	0	0.00017	9.1e-05
AGAP013336	unspecified product	0	0	0.000103
AGAP013475	Peptidyl-prolyl cis-trans isomerase NIMA-interacting 1	0	0	4.4e-05
AGAP028138	unspecified product	0	0	2.1e-05
