# Supplementary material for: A male steroid controls female sexual behaviour in the malaria mosquito
Source: Nature. 2022 Jul 6;608(7921):93–7. doi: 10.1038/s41586-022-04908-6 (PMC9352575; doi:10.1038/s41586-022-04908-6)
Supplement: Supplementary file 8 — Source Data Figs. 1–4 and Source Data Extended Data Figs. 1–5 [file 41586_2022_4908_MOESM8_ESM.xlsx]

## Sheet: Fig. 1
Figure 1
		E	20E	20E22P	3D20E	3D20E22P
MAG	replicate 1	222400	401100	1055700	2358700	140712700
	replicate 2	154200	276000	123000	382600	190213400
	replicate 3	208900	386700	281400	536700	119139000
Virgin LRT	replicate 1	9600	48400	29300	0	0
	replicate 2	2700	95800	8100	0	0
	replicate 3	2900	59600	10700	0	0
Mated LRT 0.5hpm	replicate 1	70200	278000	700000	16400000	25100000
	replicate 2	184000	2820000	2630000	26100000	42500000
	replicate 3	164500	428000	1276000	29180000	22570000
Mated LRT 3hpm	replicate 1	181000	78000	117000	37600000	16900000
	replicate 2	615000	5310000	662000	45200000	25700000
	replicate 3	265000	598000	502000	35080000	20615000
Mated LRT 12hpm	replicate 1	372000	661000	626000	4310000	5740000
	replicate 2	268000	1610000	124000	12900000	3320000
	replicate 3	344000	682000	506000	9263000	3464000

## Sheet: Fig. 2
Figure 2
b	See series record GSE198665 in the Gene Expression Omnibus repository (https://www.ncbi.nlm.nih.gov/geo/)
c	See Supplementary Table 1 or dataset PXD032157 in PRIDE partner repository (https://www.ebi.ac.uk/pride/)

## Sheet: Fig. 3
Figure 3
a		dsGFP	dsEPP
	replicate 1	0.001400	0.000800
	replicate 2	0.001930	0.001060
	replicate 3	0.001745	0.000927
	replicate 4	0.001892	0.000748
b		3D20E		3D20E22P
		dsGFP	dsEPP	dsGFP	dsEPP
	replicate 1	26.99%	16.35%	73.01%	83.65%
	replicate 2	35.25%	12.45%	64.75%	87.55%
	replicate 3	32.75%	8.85%	67.25%	91.15%
c	dsGFP	dsEPP
	0.104	0.449
d left	dsGFP (%)	dsEPP (%)
	98.0769	13.9535
	0	73.5294
	70.5882	30.4348
	93.3333	14.2857
	61.1111	70.3125
	95.5882	95.3125
	98.5507	92.9293
	90.2439	1.31579
	98.75	96
	95.8333	4.34782
	95.2941	10.5263
	48.2143	66.1765
	73.0769	2
	97.1014	72.2222
	97.7778	6.52174
	100	79.6296
	95.0617	56
	98.3871	16.9231
	42.5532	53.9326
	97.0874	89.2473
	92.3977	94.382
	96.4912	92.6471
	91.5888	0
	95.7895	92.0635
	98.9899	25.8621
	100	87.7551
	80.5556	71.5686
	91.2409	93.1624
	94.4444	46.0318
	94.4954	98.3471
	97.6608	41.8182
	96.7033	66.6667
	42.7273	81.25
	99.3103	9.52381
	90.3226	92.6471
	85.9649	25
	84.3137	86.1539
	0	89.6552
	89.1892	91.3043
	96.2025	87.0968
	95.6044	50.9804
	3.27869	80
	52.7473	92.8571
	70.5882
	91.8367
d middle	dsGFP	dsEPP
	104	43
	48	34
	51	46
	45	28
	18	64
	68	64
	69	99
	82	76
	80	75
	24	23
	85	38
	56	68
	26	50
	69	36
	45	46
	45	54
	81	25
	62	65
	94	89
	103	93
	171	89
	171	68
	107	121
	95	126
	99	116
	107	98
	72	102
	137	117
	144	63
	109	121
	171	55
	91	60
	110	64
	145	42
	62	68
	57	6
	51	65
	5	116
	74	46
	79	62
	91	51
	61	30
	91	70
	51
	49
d right	dsGFP	dsEPP
	54.8780%	53.0864%

## Sheet: Fig. 4
Figure 4
b		pre-reaction		post-reaction
		20E	3D20E	20E	3D20E
	replicate 1	100%	0%	0.0617381	0.938262
	replicate 2	100%	0%	0.020548	0.979452
	replicate 3	100%	0%	0.0163674	0.983633
d left	10%EtOH	20E	3D20E
	10.7143%	41.3793%	64.5830%
d right	10%EtOH	20E	3D20E
	16.9231%	21.4286%	60.7143%
e left	10%EtOH	20E	3D20E
	9.6154%	28.0000%	60.8696%
e right	10%EtOH	20E	3D20E
	8.3333%	18.7500%	33.8235%

## Sheet: Extended Data Fig. 1
Extended Data Fig. 1
a			E	20E	20E22P	3D20E	3D20E22P
	Virgin LRT 24hr pbm	replicate 1	18300	74000	12000	0	0
		replicate 2	36600	149000	24000	0	0
		replicate 3	36000	94000	74000	0	0
	Virgin Rest of Body 24hr pbm	replicate 1	3500000	20000	49000	0	0
		replicate 2	150000	63000	20000	0	0
		replicate 3	670000	25000	43000	0	0
b
	Virgin female LRT 1d	replicate 1	0	58000	0	0	0
		replicate 2	54400	61400	35900	0	0
		replicate 3	9900	60200	23000	0	0
	Virgin female Rest of Body 1d	replicate 1	0	0	0	0	0
		replicate 2	24400	6000	9820	0	0
		replicate 3	9000	21500	14000	0	0
	Virgin male MAG 1d	replicate 1	0	16500	0	167000	19900000
		replicate 2	20300	21900	15600	374000	31200000
		replicate 3	10800	14000	12600	303000	27100000
	Virgin male Rest of Body 1d	replicate 1	0	30500	0	0	0
		replicate 2	16500	40400	0	0	0
		replicate 3	65400	25000	0	0	0

## Sheet: Extended Data Fig. 2
Extended Data Fig. 2
a		rEPP	rEcK2 H.I.	DHFR
	replicate 1	30833	0	0
	replicate 2	50667	0	0
	replicate 3	42600	0	0
b		% expression relative to dsGFP at day 0
	dpi	0	1	2	3
	replicate 1	100	26	17	30
	replicate 2	100	19	11	22
	replicate 3	100	37	26	40
		% phosphatase activity relative to dsGFP at day 0
	dpi	0	2	3	4	5
	replicate 1	100	66	40	36	56
	replicate 2	100	75	30	31	46
	replicate 3	100	56	44	39	61
c		dsEcK2 (F)	dsEcK2 (M)	dsEcK1 (M)	dsEPP (M)
	replicate 1	0.43	0.35	0.51	0.26
	replicate 2	0.54	0.40	0.37	0.17
	replicate 3	0.35	0.46	0.41	0.30

## Sheet: Extended Data Fig. 3
Extended Data Fig. 3
		MISO		HPX15		AGAP006421		AGAP004263		AGAP007041		EcR-A		EcR-B		E75		HR3		HR4		Vg
		20E	3D20E	20E	3D20E	20E	3D20E	20E	3D20E	20E	3D20E	20E	3D20E	20E	3D20E	20E	3D20E	20E	3D20E	20E	3D20E	20E	3D20E
	replicate 1	1.47867	3.79991	110.446	353.76	0.479092	1.21257	1.31003	2.07163	1.44982	1.78278	1.0072	1.59997	1.07846	0.74757	3.41167	1.49058	113.083	7.34577	31.7109	3.19631	401.886	35.7859
	replicate 2	3.18207	4.973	34.4759	211.928	0.877253	1.53862	1.19906	2.69898	1.5735	1.3431	0.657123	1.42441	0.78967	0.348692	1.16578	1.0065	107.751	7.43488	28.1451	8.95738	266.46	4.02044
	replicate 3	2.54431	4.95882	211.743	368.158	0.75413	1.50106	1.22988	2.56865	1.67954	1.84473	1.04209	1.36745	1.18363	0.723566	3.97836	2.36302	137.646	5.07168	29.5951	2.32191	321.292	36.6918
																				25.6038	2.18499

## Sheet: Extended Data Fig. 4
Extended Data Fig. 4
a left	Days post injection of dsRNA	dsEcK1 (1=death)	dsGFP (1=death)
	1	1
	1	1
	1	1
	1	1
	1	1
	1	1
	1	1
	1	1
	1	1
	1	1
	1	1
	1	1
	1	1
	2	1
	2	1
	2	1
	2	1
	2	1
	2	1
	2	1
	2	1
	3	1
	3	1
	3	1
	4	1
	4	1
	4	1
	4	1
	4	1
	4	1
	4	1
	5	1
	5	1
	5	1
	6	1
	6	1
	6	1
	6	1
	6	1
	6	1
	6	1
	6	1
	6	1
	6	1
	6	1
	6	1
	6	1
	6	0
	6	0
	6	0
	6	0
	6	0
	6	0
	6	0
	6	0
	6	0
	6	0
	6	0
	6	0
	6	0
	6	0
	6	0
	6	0
	6	0
	6	0
	6	0
	6	0
	6	0
	6	0
	6	0
	6	0
	6	0
	6	0
	6	0
	6	0
	6	0
	6	0
	6	0
	6	0
	6	0
	6	0
	6	0
	6	0
	6	0
	6	0
	6	0
	6	0
	6	0
	6	0
	6	0
	6	0
	6	0
	6	0
	6	0
	6	0
	6	0
	6	0
	6	0
	6	0
	6	0
	6	0
	6	0
	6	0
	6	0
	6	0
	6	0
	6	0
	6	0
	6	0
	6	0
	6	0
	6	0
	6	0
	1		1
	1		1
	1		1
	1		1
	1		1
	1		1
	2		1
	2		1
	2		1
	2		1
	3		1
	3		1
	4		1
	5		1
	5		1
	5		1
	5		1
	6		1
	6		1
	6		1
	6		1
	6		1
	6		0
	6		0
	6		0
	6		0
	6		0
	6		0
	6		0
	6		0
	6		0
	6		0
	6		0
	6		0
	6		0
	6		0
	6		0
	6		0
	6		0
	6		0
	6		0
	6		0
	6		0
	6		0
	6		0
	6		0
	6		0
	6		0
	6		0
	6		0
	6		0
	6		0
	6		0
	6		0
	6		0
	6		0
	6		0
	6		0
	6		0
	6		0
	6		0
	6		0
	6		0
	6		0
	6		0
	6		0
	6		0
	6		0
	6		0
	6		0
	6		0
	6		0
	6		0
	6		0
	6		0
	6		0
	6		0
	6		0
	6		0
	6		0
	6		0
	6		0
	6		0
	6		0
	6		0
	6		0
	6		0
	6		0
	6		0
	6		0
	6		0
	6		0
	6		0
	6		0
	6		0
	6		0
	6		0
	6		0
	6		0
	6		0
	6		0
	6		0
	6		0
	6		0
	6		0
	6		0
	6		0
	6		0
	6		0
	6		0
a middle	Days post injection of dsRNA	dsEcK2 (1=death)	dsGFP (1=death)
	1	1
	1	1
	1	1
	1	1
	1	1
	1	1
	1	1
	1	1
	1	1
	1	1
	1	1
	1	1
	1	1
	1	1
	1	1
	1	1
	1	1
	1	1
	1	1
	1	1
	1	1
	1	1
	1	1
	1	1
	1	1
	1	1
	1	1
	1	1
	1	1
	1	1
	1	1
	1	1
	1	1
	1	1
	1	1
	1	1
	1	1
	1	1
	1	1
	1	1
	2	1
	2	1
	2	1
	2	1
	2	1
	2	1
	2	1
	2	1
	2	1
	2	1
	2	1
	2	1
	2	1
	2	1
	3	1
	3	1
	3	1
	4	1
	4	1
	4	1
	4	1
	4	1
	4	1
	5	1
	5	1
	6	1
	6	1
	6	1
	6	0
	6	0
	6	0
	6	0
	6	0
	6	0
	6	0
	6	0
	6	0
	6	0
	6	0
	6	0
	6	0
	6	0
	6	0
	6	0
	6	0
	6	0
	6	0
	6	0
	6	0
	6	0
	6	0
	6	0
	6	0
	6	0
	6	0
	6	0
	6	0
	6	0
	6	0
	6	0
	6	0
	6	0
	6	0
	6	0
	6	0
	6	0
	6	0
	6	0
	6	0
	6	0
	6	0
	6	0
	6	0
	1		1
	1		1
	1		1
	1		1
	1		1
	1		1
	1		1
	1		1
	1		1
	2		1
	3		1
	4		1
	4		1
	5		1
	5		1
	6		1
	6		1
	6		1
	6		0
	6		0
	6		0
	6		0
	6		0
	6		0
	6		0
	6		0
	6		0
	6		0
	6		0
	6		0
	6		0
	6		0
	6		0
	6		0
	6		0
	6		0
	6		0
	6		0
	6		0
	6		0
	6		0
	6		0
	6		0
	6		0
	6		0
	6		0
	6		0
	6		0
	6		0
	6		0
	6		0
	6		0
	6		0
	6		0
	6		0
	6		0
	6		0
	6		0
	6		0
	6		0
	6		0
	6		0
	6		0
	6		0
	6		0
	6		0
	6		0
	6		0
	6		0
	6		0
	6		0
	6		0
	6		0
	6		0
	6		0
	6		0
	6		0
	6		0
	6		0
	6		0
	6		0
	6		0
	6		0
	6		0
	6		0
	6		0
	6		0
	6		0
	6		0
	6		0
	6		0
	6		0
	6		0
	6		0
	6		0
	6		0
	6		0
	6		0
	6		0
	6		0
	6		0
	6		0
a right	Days post injection of dsRNA	dsEPP (1=death)	dsGFP (1=death)
	1	1
	1	1
	1	1
	1	1
	1	1
	1	1
	1	1
	1	1
	1	1
	1	1
	1	1
	1	1
	1	1
	1	1
	1	1
	1	1
	1	1
	1	1
	1	1
	1	1
	1	1
	1	1
	1	1
	1	1
	1	1
	1	1
	1	1
	1	1
	1	1
	1	1
	1	1
	1	1
	1	1
	1	1
	1	1
	1	1
	1	1
	1	1
	1	1
	1	1
	1	1
	1	1
	1	1
	1	1
	1	1
	1	1
	1	1
	2	1
	2	1
	2	1
	2	1
	2	1
	2	1
	2	1
	2	1
	2	1
	2	1
	2	1
	2	1
	2	1
	3	1
	3	1
	3	1
	3	1
	3	1
	3	1
	6	1
	3	1
	3	1
	3	1
	4	1
	4	1
	4	1
	5	0
	5	0
	5	0
	5	0
	5	0
	5	0
	5	0
	5	0
	5	0
	5	0
	5	0
	5	0
	5	0
	5	0
	5	0
	5	0
	5	0
	5	0
	5	0
	5	0
	5	0
	5	0
	5	0
	5	0
	5	0
	5	0
	5	0
	5	0
	5	0
	5	0
	5	0
	5	0
	5	0
	5	0
	5	0
	5	0
	5	0
	5	0
	5	0
	5	0
	5	0
	5	0
	5	0
	5	0
	5	0
	5	0
	5	0
	5	0
	5	0
	5	0
	5	0
	5	0
	5	0
	5	0
	5	0
	5	0
	5	0
	5	0
	5	0
	5	0
	5	0
	5	0
	5	0
	5	0
	5	0
	5	0
	5	0
	5	0
	5	0
	5	0
	5	0
	5	0
	5	0
	5	0
	5	0
	5	0
	5	0
	5	0
	5	0
	5	0
	5	0
	5	0
	5	0
	5	0
	5	0
	5	0
	5	0
	5	0
	5	0
	5	0
	5	0
	5	0
	5	0
	5	0
	5	0
	5	0
	5	0
	5	0
	5	0
	5	0
	5	0
	5	0
	5	0
	5	0
	5	0
	5	0
	5	0
	5	0
	5	0
	5	0
	5	0
	5	0
	5	0
	5	0
	5	0
	5	0
	5	0
	5	0
	5	0
	5	0
	5	0
	5	0
	5	0
	5	0
	5	0
	5	0
	5	0
	5	0
	5	0
	5	0
	5	0
	5	0
	5	0
	5	0
	5	0
	5	0
	5	0
	5	0
	5	0
	5	0
	5	0
	5	0
	5	0
	5	0
	5	0
	5	0
	5	0
	5	0
	5	0
	5	0
	5	0
	5	0
	5	0
	5	0
	5	0
	5	0
	5	0
	5	0
	5	0
	5	0
	5	0
	5	0
	5	0
	5	0
	5	0
	5	0
	5	0
	5	0
	5	0
	5	0
	5	0
	5	0
	5	0
	5	0
	5	0
	1		1
	1		1
	1		1
	1		1
	1		1
	1		1
	1		1
	1		1
	1		1
	1		1
	1		1
	1		1
	1		1
	1		1
	1		1
	1		1
	1		1
	1		1
	1		1
	1		1
	1		1
	1		1
	1		1
	1		1
	1		1
	1		1
	1		1
	1		1
	1		1
	1		1
	1		1
	1		1
	1		1
	1		1
	1		1
	1		1
	1		1
	1		1
	1		1
	1		1
	1		1
	1		1
	1		1
	1		1
	1		1
	1		1
	1		1
	2		1
	2		1
	2		1
	2		1
	2		1
	2		1
	2		1
	2		1
	2		1
	2		1
	2		1
	2		1
	2		1
	2		1
	2		1
	2		1
	2		1
	3		1
	3		1
	3		1
	3		1
	4		1
	4		1
	4		1
	5		0
	5		0
	5		0
	5		0
	5		0
	5		0
	5		0
	5		0
	5		0
	5		0
	5		0
	5		0
	5		0
	5		0
	5		0
	5		0
	5		0
	5		0
	5		0
	5		0
	5		0
	5		0
	5		0
	5		0
	5		0
	5		0
	5		0
	5		0
	5		0
	5		0
	5		0
	5		0
	5		0
	5		0
	5		0
	5		0
	5		0
	5		0
	5		0
	5		0
	5		0
	5		0
	5		0
	5		0
	5		0
	5		0
	5		0
	5		0
	5		0
	5		0
	5		0
	5		0
	5		0
	5		0
	5		0
	5		0
	5		0
	5		0
	5		0
	5		0
	5		0
	5		0
	5		0
	5		0
	5		0
	5		0
	5		0
	5		0
	5		0
	5		0
	5		0
	5		0
	5		0
	5		0
	5		0
	5		0
	5		0
	5		0
	5		0
	5		0
	5		0
	5		0
	5		0
	5		0
	5		0
	5		0
	5		0
	5		0
	5		0
	5		0
	5		0
	5		0
	5		0
	5		0
	5		0
	5		0
	5		0
	5		0
	5		0
	5		0
	5		0
	5		0
	5		0
	5		0
	5		0
	5		0
	5		0
	5		0
	5		0
	5		0
	5		0
	5		0
	5		0
	5		0
	5		0
	5		0
	5		0
	5		0
	5		0
	5		0
	5		0
	5		0
	5		0
	5		0
	5		0
	5		0
	5		0
	5		0
	5		0
	5		0
b		rEcK2	rEcK2 H.I.	DHFR
	replicate 1	27100000	0	0
	replicate 2	33400000	0	0
	replicate 3	23140000	0	0
c		rEcK2	rEcK2 H.I.	DHFR
	replicate 1	0	0	0
	replicate 2	0	0	0
	replicate 3	0	0	0

## Sheet: Extended Data Fig. 5
Extended Data Fig. 5
a			0h	3h	24h
	Virgin	replicate 1	2.68786	1.93749	1.89205
		replicate 2	4.64989	5.21634	3.83664
		replicate 3	1.29676	1.74044	1.01343
	Mated	replicate 1	0.0583853	0.0420063	0.0244613
		replicate 2	0.139088	0.0555934	0.0450955
		replicate 3	0.171952	0.0508499	0.0827961
b			NBF	18h	22h	26h	30h	42h	48h
	20E	replicate 1	0	0.001873	0.00205	0.0022	0.000748	1.12e-05	3.59e-05
		replicate 2	0	0.001466	0.002926	0.002908	0.000528	0	0
		replicate 3	0	0.001274	0.001738	0.001939	0.000738	0	0
	20E22P	replicate 1	0	0.000393	0.001578	0.004647	0.002481	0	0
		replicate 2	0	0.001059	0.001524	0.003264	0.001587	0	0
		replicate 3	0	9.45e-05	0.001385	0.005105	0.001334	0	0
c		dsGFP	dsEcK2
	rep1	0.511453	2.00682
	rep2	0.567623	0.811539
	rep3	0.694116	1.2742
d	dsGFP	dsEcK2
	0.8261	0.7857
e	dsGFP	dsEcK2
	0.8154	0.8305
f		dsGFP	dsEcK2
	inject, then blood feed	0.0598	0.3168
	blood feed, then inject	0.0676	0.0769
g		20E	3D20E
	rep1	2.07467	0.762368
	rep2	1.26524	1.47934
	rep3	0.843406	0.523419
